# Supplementary material for: Transcriptomic Analysis of Staphylococcus xylosus in Solid Dairy Matrix Reveals an Aerobic Lifestyle Adapted to Rind
Source: Microorganisms. 2020 Nov 17;8(11):1807. doi: 10.3390/microorganisms8111807 (PMC7698506; doi:10.3390/microorganisms8111807)
Supplement: Supplementary file 1 [file microorganisms-08-01807-s001.zip › Supplementary Table S2.xlsx]

## Sheet: Table S2
Supplementary Table 2. Total genes of Staphylococcus xylosus differentially expressed at 24 h and/or 48 h of incubation compared to 6 h in solid dairy matrix
Gene Id	Gene name	Protein	Mean ratio.T24h_6h	Standard deviation	% of probes	Mean ratio.T48h_6h	Standard deviation	% of probes	COG distribution
SXYL_00003		Uncharacterized protein	0.5	0	100	0.4	5.55112e-17	100	S
SXYL_00006	gyrA	DNA gyrase subunit A	0.5	0	90	0.6	0.05	80	L
SXYL_00007	nnrD	ADP-dependent (S)-NAD(P)H-hydrate dehydratase	0.3625	0.121835	80	0.542857	0.104978	70	R
SXYL_00008	hutH	Histidine ammonia-lyase (Histidase)	2.01429	0.247436	70	1.88	0.24	50	E
SXYL_00009	serS	Serine--tRNA ligase	0.211111	0.031427	100	0.3375	0.0484123	88.8889	J
SXYL_00010		Putative branched-chain amino acid permease	0.2375	0.0484123	100	0.225	0.0433013	100	R
SXYL_00011		Branched-chain amino acid transport protein	0.26	0.0489898	100	0.24	0.0489898	100	S
SXYL_00012		Homoserine O-acetyltransferase	0.38	0.06	100	0.4	0.0942809	90	E
SXYL_00018		Putative glycosyltransferase	2.04	0.128062	100	1.6625	0.157619	80	M
SXYL_00028	orfX	Ribosomal RNA large subunit methyltransferase H	0.45	0.05	100	0.333333	0.0471405	100	S
SXYL_00035		5-methylcytosine-specific endonuclease	0.57	0.0781025	100	0.41	0.03	100	S
SXYL_00038	iolG	Myo-inositol 2-dehydrogenase	0.58	0.04	100	0.48	0.04	100	R
SXYL_00039	iolJ	Ketose-bisphosphate aldolase, class-II	0.57	0.0458258	100	0.48	0.04	100	G
SXYL_00042	dltE	Oxidoreductase DltE	2.38571	0.22315	87.5	2.45714	0.315582	87.5	R
SXYL_00044		ABC transporter permease protein	2.05	0.174642	100	2.25	0.496488	100	R
SXYL_00045		ABC transporter, ATP-binding protein	1.9	0.2	85.7143	2.21429	0.318158	100	R
SXYL_00048		NAD dependent epimerase/dehydratase family	9.24444	4.71124	100	5.66667	2.58629	100	S
SXYL_00049		Uncharacterized protein	4.68	0.416653	100	2.84	0.26533	100	S
SXYL_00050	crtO	Glycosyl-4,4 -diaponeurosporenoate acyltransferase	4.72	0.324962	83.3333	2.76	0.542586	83.3333	M
SXYL_00051	crtP	Diapolycopene oxygenase	3.12222	0.597732	100	2.23333	0.286744	33.3333	R
SXYL_00052	crtQ	4,4 -diaponeurosporenoate glycosyltransferase	2.5	0.306594	100	_	_	_	M
SXYL_00053	crtM	Dehydrosqualene synthase	2	0.167332	55.5556	_	_	_	I
SXYL_00055		Pyridoxamine 5 -phosphate oxidase family protein	3.22	0.74135	100	3.1	0.714143	80	P
SXYL_00060		PTS system arbutin-like IIBC component	0.15	0.067082	100	0.11	0.03	100	G
SXYL_00061		Glycoside hydrolase, family 1	0.26	0.0916515	100	0.23	0.100499	100	G
SXYL_00064		Lipoprotein e(P4) family 5 -nucleotidase	0.26	0.0663325	100	0.3	0.0447214	100	R
SXYL_00065		Putative monooxygenase	44.06	12.5171	100	38.88	13.6594	100	S
SXYL_00066		Putative symporter	7.93	4.52881	100	6.19	2.90807	100	R
SXYL_00068		Diaminopimelate epimerase family protein	0.122222	0.0628539	100	0.0666667	0.0471405	100	E
SXYL_00069		Putative uncharacterized protein	0.133333	0.0666667	90	0.0666667	0.0471405	90	S
SXYL_00070		Uncharacterized protein	0.13	0.0458258	100	0.07	0.0458258	100	S
SXYL_00071	nikA	Nickel-binding periplasmic protein precursor	0.133333	0.0471405	90	0.0888889	0.031427	90	R
SXYL_00072	nikB	Nickel transport system permease protein nikB	0.18	0.0748331	100	0.13	0.0640312	100	R
SXYL_00073	nikC	Nickel transport system permease protein nikC	0.2	0.0447214	100	0.11	0.03	100	R
SXYL_00074	nikD	Nickel import ATP-binding protein nikD	0.31	0.0830662	100	0.24	0.08	100	R
SXYL_00075	nikE	Nickel import ATP-binding protein nikE	0.366667	0.0745356	66.6667	0.385714	0.135526	77.7778	R
SXYL_00076		Putative permease of the major facilitator superfamily	0.422222	0.131468	100	0.411111	0.109994	100	R
SXYL_00077		Uncharacterized protein	0.675	0.0433013	40	0.49	0.0471405	90	S
SXYL_00081		LysR-family transcriptional regulator	0.47	0.118743	100	0.51	0.113578	100	E
SXYL_00082	lacR	Lactose operon transcription activator	0.48	0.0748331	100	0.455556	0.0831479	90	K
SXYL_00086		ABC transporter, ATP-binding subunit	0.477778	0.0628539	90	0.422222	0.0628539	90	R
SXYL_00087		Uncharacterized protein	0.3875	0.0780625	100	0.35	0.0866025	100	S
SXYL_00089		Putative metabolite transport protein	3.05	0.533854	80	2.725	0.506828	80	R
SXYL_00090		Transporter, putative	2.01111	0.242416	100	2.16667	0.290593	100	M
SXYL_00091		Uncharacterized protein	1.9	0.2	50	2.15	0.25	50	S
SXYL_00094		Uncharacterized protein	0.366667	0.0816497	90	0.377778	0.10304	90	S
SXYL_00098		Uncharacterized protein	2.5	0.7	100	3.25	1.05	100	S
SXYL_00101		Short chain dehydrogenase	2.25556	0.353117	100	2.07778	0.16178	100	G
SXYL_00105		Membrane protein, EutH superfamily	4.11	0.727255	100	2.57	0.368917	100	S
SXYL_00106		Short-chain dehydrogenase	29.26	5.95033	100	16.47	3.36305	100	R
SXYL_00107	glnA2	Glutamine synthetase	25.51	11.6553	100	14.59	4.41576	100	E
SXYL_00108		Aldehyde dehydrogenase	21.61	3.90345	100	14.09	1.88703	100	E
SXYL_00109		Uncharacterized protein	4.37	0.678307	100	2.89	0.336006	100	E
SXYL_00110		Putative glyoxalase	7.82	1.33925	100	5.06	1.0012	100	R
SXYL_00111		Uncharacterized protein	7.48333	2.17671	100	6.06667	0.946338	100	S
SXYL_00112		Lipoprotein, putative	0.333333	0.0471405	75	0.2	2.77556e-17	75	P
SXYL_00113		DoxX family protein	0.5	0.0707107	80	0.275	0.0433013	80	S
SXYL_00114	saeR	Response regulator saeR	0.35	0.111803	100	0.2	0.0707107	100	T
SXYL_00115	saeS	Histidine protein kinase SaeS	0.36	0.0663325	100	0.25	0.0806226	100	T
SXYL_00116	sceD2	Transglycosylase SceD 2	20.1667	1.04987	100	27.7667	3.56495	100	R
SXYL_00117	sceD1	Transglycosylase SceD1	116.457	34.7692	100	124.143	36.7434	100	R
SXYL_00118		Dihydrofolate reductase family protein	6.75	1.48745	85.7143	5.35	1.34381	85.7143	H
SXYL_00119		Uncharacterized protein	4.67778	1.26032	90	3.65556	0.842102	90	S
SXYL_00127		Putative anti peptide	0.5	0.1	100	0.6	0	50	R
SXYL_00131	padA	Phenolic acid decarboxylase	0.5	0.0707107	66.6667	0.74	0.241661	83.3333	R
SXYL_00132	xylE	Xylose transporter	_	_	_	2.01429	0.279942	77.7778	R
SXYL_00133	xylB	D-xylulose kinase	3.58	0.632139	100	4.48	0.57931	100	R
SXYL_00134	xylA	Xylose isomerase	3.82857	1.16339	100	4.55714	1.34042	100	R
SXYL_00136		Uncharacterized protein	0.4	0.0707107	100	0.3375	0.0484123	100	S
SXYL_00137		Putative transcriptional regulator	0.425	0.0433013	66.6667	0.466667	0.0471405	50	K
SXYL_00141		Putative permease	0.522222	0.0628539	100	0.477778	0.0628539	100	R
SXYL_00142		Putative sugar kinase	0.557143	0.0728431	70	0.455556	0.0955814	90	R
SXYL_00148		Truncated anaerobic ribonucleoside-triphosphate reductase	0.53	0.0458258	100	0.3	0.0447214	100	F
SXYL_00149		Truncated anaerobic ribonucleoside-triphosphate reductase	_	_	_	0.325	0.0433013	100	F
SXYL_00150	nrdG	Anaerobic ribonucleotide reductase activating protein	0.7	0	14.2857	0.342857	0.0494872	100	F
SXYL_00152		390-kDa surface protein	0.35	0.0707107	80	0.34	0.0663325	100	R
SXYL_00154		Putative oxidoreductase	2.72222	0.322414	100	2.4	0.235702	100	R
SXYL_00155		Putative dioxygenase	2.07	0.268514	100	2.38	0.348712	100	S
SXYL_00157		Tartronate semialdehyde reductase	0.55	0.0707107	80	0.471429	0.116058	70	G
SXYL_00164		Membrane protein	2.24	0.755248	71.4286	2.3	1.00399	71.4286	R
SXYL_00165		Putative uncharacterized protein	2.05	0.25	100	2.6	0.4	100	M
SXYL_00166		Membrane protein	2.4	0.282843	83.3333	2.46	0.355528	83.3333	S
SXYL_00168	panB	3-methyl-2-oxobutanoate hydroxymethyltransferase"	3.23	0.322645	100	2.39	0.266271	100	H
SXYL_00169	panC	Pantothenate synthetase	3.1	0.268328	100	2.34	0.4005	100	H
SXYL_00170	lqo	L-lactate-quinone oxidoreductase	2.75556	0.710416	90	2.22222	0.261524	90	R
SXYL_00173		Aldehyde dehydrogenase	12.2444	2.71952	100	6.75556	1.1852	100	C
SXYL_00174		Putative uncharacterized protein	4.95	2.34574	100	5.375	3.17126	100	S
SXYL_00175		Uncharacterized protein	2.28571	0.30439	87.5	1.91667	0.195078	75	S
SXYL_00178	dus	Probable tRNA-dihydrouridine synthase	1.92	0.231517	100	2.05	0.15	100	R
SXYL_00180		Putative LytM-like peptidoglycan hydrolase	0.25	0.05	80	0.425	0.0661438	80	R
SXYL_00182		Ribosomal subunit interface protein	2.03333	0.339935	60	2	0.3	40	S
SXYL_00186		Transcriptional regulator, PadR-like family	0.44	0.0489898	100	0.42	0.04	100	K
SXYL_00187		Putative monooxygenase	0.411111	0.031427	90	0.455556	0.106574	90	R
SXYL_00188		Truncated NADH-dependent flavin oxidoreductase	3.55	1.32382	100	3.2	1.14891	100	K
SXYL_00189		Truncated NADH-dependent flavin oxidoreductase	5.46667	1.21198	100	4.56667	0.72111	100	R
SXYL_00195		Uncharacterized protein	1.93333	0.329983	100	2.2	0.3	66.6667	S
SXYL_00196		General stress protein	10.975	3.52021	100	8.55	2.18346	100	P
SXYL_00197		Uncharacterized protein	15.725	1.80745	100	13.625	1.62692	100	S
SXYL_00199		UPF0272 protein	2.42	0.193907	55.5556	2.94444	0.294811	100	S
SXYL_00200		Putative NCAIR mutase	2.36	0.135647	50	2.57	0.167631	100	R
SXYL_00201		PP family ATPase	_	_	_	2.53333	0.20548	100	S
SXYL_00202		Uncharacterized protein	_	_	_	2.2125	0.189984	80	S
SXYL_00206		Putative uncharacterized protein	0.4	0.1	100	0.4	0.1	100	S
SXYL_00209		Glyoxalase family protein	4.34	1.06508	100	3.5	0.817313	100	S
SXYL_00213		Putative transcriptional regulator	2.05	0.287228	66.6667	2.6	0.167332	83.3333	K
SXYL_00218	gabD	Succinate-semialdehyde dehydrogenase	2.16667	0.0942809	90	1.46	0.08	50	E
SXYL_00221	fda	Fructose-bisphosphate aldolase class 1	2.2125	0.261904	80	2.7125	0.280346	80	G
SXYL_00228		Putative acetyltransferase	1.9	0.328634	83.3333	2.08	0.391918	83.3333	K
SXYL_00229		Nitroreductase family protein	0.483333	0.0687184	75	0.7	0.0816497	37.5	C
SXYL_00231		Putative inosine-uridine preferring nucleoside hydrolase	0.455556	0.0684935	100	0.5	0.0666667	100	R
SXYL_00232		MFS transporter	2.6375	0.57432	80	3.1375	0.589359	80	G
SXYL_00233		Uncharacterized protein	0.175	0.0433013	88.8889	0.1375	0.0484123	88.8889	S
SXYL_00234		Uncharacterized protein	0.2	2.77556e-17	87.5	0.1	1.38778e-17	87.5	S
SXYL_00235		Membrane protein	0.2	2.77556e-17	100	0.11	0.03	100	S
SXYL_00236		Putative ABC transporter ATP-binding protein	0.2	2.77556e-17	87.5	0.2	2.77556e-17	87.5	R
SXYL_00239	argC	N-acetyl-gamma-glutamyl-phosphate reductase	3.07143	0.260298	70	3.46667	0.312694	90	E
SXYL_00240	argJ	Arginine biosynthesis bifunctional protein ArgJ	3.77	0.397618	100	4.67	0.306757	100	S
SXYL_00241	argB	Acetylglutamate kinase	3.5875	0.530183	88.8889	5.04444	1.05842	100	E
SXYL_00243		Putative FMN reductase NADPH-dependent	3.4375	0.915065	100	3.08571	0.432364	87.5	R
SXYL_00247		Transcriptional regulator, IclR family	0.257143	0.0494872	100	0.357143	0.0728431	100	R
SXYL_00248		Gluconate permease	0.46	0.0489898	100	0.35	0.05	100	G
SXYL_00249		Putative sorbitol dehydrogenase	0.53	0.0458258	100	0.471429	0.0880631	70	R
SXYL_00252	arcB	Ornithine carbamoyltransferase	_	_	_	4.85556	0.752937	90	E
SXYL_00253		PTS system, glucose-specific IIBC component	_	_	_	0.41	0.07	100	G
SXYL_00255		N-acyl homoserine lactonase family protein	15.0111	2.9422	90	9.03333	1.92873	90	R
SXYL_00256		Alcohol dehydrogenase catalytic domain-containing protein	16.78	2.39199	100	9.37	1.02961	100	R
SXYL_00257		PTS sugar transporter subunit IIC	13.76	2.67477	100	7.47	1.52253	100	S
SXYL_00258		PEP phosphonomutase	12.32	3.80967	100	7	1.34313	100	S
SXYL_00259		PTS sugar transporter subunit IIB	8.8	1.45774	100	7.025	1.25971	100	R
SXYL_00260		PTS lactose/cellobiose transporter subunit IIA	5.66667	2.77889	75	5.7	2.25536	75	G
SXYL_00264		Amino acid ABC transporter substrate-binding protein	_	_	_	2.25	0.0763763	60	E
SXYL_00265		ABC-type amino acid transport system permease component	_	_	_	2.08333	0.0687184	75	E
SXYL_00266		ABC-type polar amino acid transport system ATPase component	_	_	_	2.25556	0.353117	100	E
SXYL_00267		Putative PTS multidomain regulator	2.84444	0.466931	90	2.5	0	20	K
SXYL_00268		PTS sugar transporter subunit IIA	3.34	0.475815	100	2.7	0.122474	80	G
SXYL_00269		PTS family porter component IIB	4.15	0.55	100	3.05	0.05	100	G
SXYL_00270	ulaA	PTS ascorbate transporter subunit IIC	4.3	0.439697	90	3.73333	0.439697	90	M
SXYL_00271		Uncharacterized protein	6.92857	0.839582	100	6.22857	0.738172	100	S
SXYL_00272		Uncharacterized protein	10.74	1.90063	100	7.97	1.06118	100	S
SXYL_00273		2-dehydropantoate 2-reductase	9.3375	1.86342	88.8889	6.9625	1.46197	88.8889	H
SXYL_00274		Putative metal-dependent membrane protease	0.357143	0.104978	70	0.416667	0.0687184	60	R
SXYL_00275		Lipoprotein	1.8	0.141421	77.7778	2.32857	0.328261	77.7778	R
SXYL_00276	ldhB	L-lactate dehydrogenase	2.55	0.174642	100	4.78	1.05527	100	C
SXYL_00278		PTS mannose transporter subunit IIABC	_	_	_	0.22	0.04	100	G
SXYL_00279	manA1	Mannose-6-phosphate isomerase, class I	_	_	_	0.3	5.55112e-17	100	G
SXYL_00280		Putative transcriptional regulator	1.9	0.1	60	0.47	0.0640312	100	R
SXYL_00281		Membrane protein	_	_	_	0.42	0.04	100	S
SXYL_00282		Putative membrane protein	_	_	_	0.41	0.0943398	100	M
SXYL_00283	cysD	O-acetylhomoserine sulfhydrylase	4.26667	0.473756	90	4.12222	0.632065	90	R
SXYL_00284	cysM	Cysteine synthase	7.14	1.60325	100	6.59	1.46113	100	R
SXYL_00285	metB	Cystathionine gamma-synthase	6.2	1.17898	100	7.87	1.66616	100	R
SXYL_00286		MFS transporter	4.225	0.73951	80	3.7875	0.910271	80	S
SXYL_00289		Uncharacterized protein	0.7	0	100	0.5	0	100	S
SXYL_00291	ureG	Urease accessory protein UreG	2.68333	0.240947	85.7143	2.06667	0.298142	85.7143	O
SXYL_00292	ureF	Urease accessory protein UreF	2.8	0.321455	85.7143	1.96667	0.303681	85.7143	O
SXYL_00293	ureE	Urease accessory protein ureE	2.71667	0.146249	100	2.01667	0.233928	100	O
SXYL_00294	ureC	Urease subunit alpha	3.36667	0.380058	90	2.26667	0.24037	90	E
SXYL_00295	ureB	Urease subunit beta	3.32	0.0748331	100	2.12	0.193907	100	E
SXYL_00296	ureA	Urease gamma subunit	2.83333	0.385861	100	2	0.326599	100	E
SXYL_00297		Urea transporter	2.23	0.126886	100	2.03	0.249199	100	R
SXYL_00304		Putative transcriptional regulator	0.333333	0.20548	75	0.4	0.163299	75	K
SXYL_00305		Putative amino acid transporter	0.1125	0.0330719	80	0.1875	0.0599479	80	E
SXYL_00309		Universal stress protein	2.15	0.25	80	2.175	0.349106	80	P
SXYL_00311		Fructosamine kinase family protein	2.45	0.458803	100	1.97778	0.229868	90	R
SXYL_00313		Putative oxidoreductase	2.04444	0.194999	90	1.58333	0.106719	60	S
SXYL_00321		Putative 6-pyruvoyl tetrahydrobiopterin synthase	3.9	1.3842	100	4.58	1.83782	100	R
SXYL_00322		Putative regulatory protein	0.3	0.0942809	90	0.3	0.0666667	90	M
SXYL_00323	isaA	Transglycosylase IsaA	3.65556	1.91492	100	5.11111	2.26737	100	R
SXYL_00329		ABC-type antimicrobial peptide transport system ATPase component	0.325	0.0661438	100	0.425	0.0661438	100	R
SXYL_00330		ABC transporter, inner membrane subunit	0.371429	0.0699854	87.5	0.385714	0.0989743	87.5	P
SXYL_00331		Short-chain dehydrogenases/reductases family protein	6.61111	2.49553	90	5.7875	1.51281	80	R
SXYL_00342		Uncharacterized membrane protein	0.211111	0.031427	90	0.355556	0.0496904	90	K
SXYL_00344		Uncharacterized membrane protein	0.3	0	100	0.36	0.0489898	100	S
SXYL_00345		Putative uncharacterized protein	0.4	0	100	0.5	0	100	S
SXYL_00346		Intercellular adhesion protein C	2.25	0.292973	60	2.68571	0.438923	70	G
SXYL_00347	rocA	1-pyrroline-5-carboxylate dehydrogenase	2.375	0.463006	88.8889	2.15	0.187083	88.8889	C
SXYL_00349		Putative drug exporter of the RND superfamily	6.12222	1.04433	90	5.01111	0.906084	90	R
SXYL_00351		Putative permease of the major facilitator superfamily	_	_	_	0.466667	0.0666667	100	R
SXYL_00352		Putative metal-dependent amidase	4.32	1.00479	100	3.08	0.676461	100	R
SXYL_00353		Uncharacterized protein	4.725	0.928372	100	3.7	0.877496	100	S
SXYL_00354		Putative esterase	5.67778	0.997528	100	3.85556	0.539776	100	I
SXYL_00355		Putative permease of the major facilitator superfamily	3.91	0.22561	100	2.53	0.179165	100	R
SXYL_00356		Uncharacterized protein	2.1	0.1	100	1.9	0.1	100	S
SXYL_00357		Putative 6-O-methylguanine DNA methyltransferase	2.06	0.233238	83.3333	2.15	0.381881	100	K
SXYL_00365	cidA	Holin-like protein CidA	0.7	0	80	0.5	0.0632456	100	M
SXYL_00366	cidB	Holin-like protein CidB	12.2429	2.27587	87.5	8.41429	1.71583	87.5	M
SXYL_00367	cidC	Pyruvate oxidase	11.92	1.81868	100	8.03	1.08171	100	E
SXYL_00368		C4-dicarboxylate ABC transporter permease	0.51	0.07	100	0.49	0.11547	90	M
SXYL_00369	ptsG	PTS system glucose-specific EIICBA component	0.1	1.38778e-17	88.8889	0.025	0.0433013	88.8889	G
SXYL_00370		Putative acetyltransferase	0.2375	0.0695971	100	0.15	0.05	100	R
SXYL_00371		Glyoxalase family protein	0.4	0	100	0.24	0.0489898	100	S
SXYL_00372		D-cysteine desulfhydrase	0.575	0.0829156	44.4444	0.375	0.0433013	88.8889	E
SXYL_00375		Putative acetyltransferase	0.4	0.057735	100	0.366667	0.0471405	100	K
SXYL_00377	dapE	Succinyl-diaminopimelate desuccinylase	2.02857	0.197949	77.7778	1.6	0.141421	44.4444	E
SXYL_00379	capB	CapB protein	1.97143	0.458925	70	2.15	0.517204	80	D
SXYL_00380	capC	CapC protein	2.56667	0.6101	100	3.1	0.754983	100	G
SXYL_00381	capA	CapA protein	2.2375	0.335177	88.8889	2.55	0.339116	88.8889	M
SXYL_00382	capE	CapE protein	1.9	0	100	2.05	0.05	100	S
SXYL_00384		4-aminobutyrate aminotransferase	0.144444	0.0955814	100	0.144444	0.0955814	100	E
SXYL_00385	ispD	2-C-methyl-D-erythritol 4-phosphate cytidylyltransferase	0.525	0.0433013	88.8889	0.333333	0.0666667	100	I
SXYL_00386		Putative zinc-binding dehydrogenase	0.6375	0.0484123	80	0.29	0.03	100	R
SXYL_00387		CDP-glycerol:poly(Glycerophosphate) glycerophosphotransferase	0.644444	0.0684935	90	0.311111	0.109994	90	M
SXYL_00388		Putative glycosyltransferase	0.5	0	77.7778	0.4	0.1	88.8889	M
SXYL_00393		Putative transcriptional regulator	0.155556	0.0496904	100	0.166667	0.0471405	100	K
SXYL_00394		Putative permease of the major facilitator superfamily	0.1	1.38778e-17	100	0.11	0.03	100	R
SXYL_00395		Putative sugar kinase	0.14	0.0489898	100	0.16	0.0663325	100	R
SXYL_00396		Sorbitol dehydrogenase, putative	0.26	0.0663325	100	0.28	0.04	100	R
SXYL_00397		Uncharacterized protein	2.1	0	33.3333	2.66667	0.77603	100	S
SXYL_00398		Putative 2-haloalkanoic acid dehalogenase	2.82222	0.639058	100	3.17778	0.772841	100	R
SXYL_00399		Truncated succinyl-diaminopimelate desuccinylase	3.76667	0.579272	100	3.66667	0.188562	100	E
SXYL_00400		Truncated succinyl-diaminopimelate desuccinylase	4.86667	0.748331	100	3.3	0.584998	100	E
SXYL_00404		RpiR family transcriptional regulator	0.555556	0.0684935	90	0.38	0.0979796	100	K
SXYL_00407		Sodium:solute symporter	2.96667	0.305505	100	1.8	0	11.1111	R
SXYL_00408		Putative NADPH-quinone reductase	1.92	0.172047	71.4286	2	0.244949	71.4286	R
SXYL_00410		Putative NAD(P)H nitroreductase	1.975	0.233184	100	2.45714	0.570356	87.5	C
SXYL_00411		Putative glyoxalase bleomycin resistance protein	2.96	0.482079	100	2.69	0.388458	100	R
SXYL_00412		Putative uncharacterized protein	0.557143	0.0728431	70	2.02	0.337046	100	S
SXYL_00413		ABC-type multidrug protein lipid transport system ATPase component	3.44	0.269072	100	2.48	0.218174	100	R
SXYL_00414		ABC-type multidrug protein lipid transport system ATPase component	2.38889	0.321263	100	2.0125	0.105327	88.8889	R
SXYL_00415		Putative acetyltransferase	9.46667	2.05318	100	6.5	1.23558	100	K
SXYL_00416		Zinc ABC transporter substrate-binding protein	2.2	0.441588	88.8889	2.2125	0.355097	88.8889	P
SXYL_00417		Aldehyde dehydrogenase	25	9.11894	88.8889	18.625	7.15502	88.8889	C
SXYL_00422		Putative amidase related to nicotinamidase	2.3	0.152753	85.7143	2.11667	0.167498	85.7143	R
SXYL_00427	putP1	Sodium/proline symporter 1	0.29	0.03	100	0.23	0.0458258	100	R
SXYL_00431	budA	Alpha-acetolactate decarboxylase	2.575	0.369966	100	2.3375	0.396666	100	E
SXYL_00432		Membrane protein	0.433333	0.0471405	90	0.433333	0.11547	90	M
SXYL_00433		Uncharacterized protein	7.53	1.59	100	7.04	1.5246	100	S
SXYL_00434		Uncharacterized protein	9.2	1.82148	100	8.4	1.82757	100	S
SXYL_00435		Uncharacterized protein	5	1.70489	100	4.63333	1.36951	100	S
SXYL_00436		Uncharacterized protein	4.35556	0.492412	100	4.23333	0.518545	100	S
SXYL_00437		Transcriptional regulator, MerR family	2.46667	0.377124	100	3.2	0.452155	100	K
SXYL_00438	gntR	Gluconate operon transcriptional repressor	0.2	2.77556e-17	87.5	0.285714	0.0349927	87.5	K
SXYL_00439	gntK	Gluconokinase	0.2	2.77556e-17	100	0.25	0.05	100	G
SXYL_00440	gntP	Gluconate permease	0.21	0.03	100	0.32	0.0748331	100	G
SXYL_00441		2 deoxy-D-gluconate 3-dehydrogenase	0.266667	0.0942809	100	0.366667	0.124722	100	I
SXYL_00442		Membrane protein	0.377778	0.10304	90	0.444444	0.164054	90	S
SXYL_00443		AraC-family transcriptional regulator	0.455556	0.0831479	90	0.514286	0.0989743	70	K
SXYL_00446		Beta-N-acetylglucosaminidase/beta-glucosidase	2.28889	0.372512	90	2.25556	0.32356	90	R
SXYL_00447		Glucuronate isomerase	2.37778	0.204275	100	2.06667	0.133333	100	S
SXYL_00453		Uncharacterized protein	4.05	0.65	100	4.1	0.2	100	S
SXYL_00455		Putative short chain dehydrogenase	7.4875	1.88244	100	7.3375	1.84115	100	R
SXYL_00456		Putative acetyltransferase	10.15	1.43846	100	7.5	1.16905	100	K
SXYL_00457		Acetyltransferase	8.46667	1.76698	100	5.68333	0.947658	100	K
SXYL_00458		Glyoxalase family protein	4.225	1.0639	100	3.175	0.553963	100	S
SXYL_00459		ABC-type cobalamin Fe3+-siderophores transport system periplasmic component	2.16667	0.432049	100	2.02222	0.243939	100	R
SXYL_00460	hisI	Bifunctional phosphoribosyl-ATP pyrophosphatase/phosphoribosyl-AMP cyclohydrolase	2.2125	0.0927025	100	1.9375	0.172753	100	E
SXYL_00461	hisF	Imidazole glycerol phosphate synthase subunit HisF	2.3625	0.111102	88.8889	1.775	0.0829156	44.4444	E
SXYL_00462	hisA	1-(5-phosphoribosyl)-5-[(5-phosphoribosylamino)methylideneamino] imidazole-4-carboxamide isomerase	2.45556	0.157135	100	1.85	0.15	44.4444	E
SXYL_00463	hisH	Imidazole glycerol phosphate synthase subunit hisH	2.525	0.198431	100	1.86667	0.169967	37.5	E
SXYL_00464	hisB	Imidazoleglycerol-phosphate dehydratase	2.475	0.178536	100	2.1	0.2	25	E
SXYL_00465	hisC	Histidinol-phosphate aminotransferase	2.84444	0.170692	100	2.08333	0.186339	66.6667	E
SXYL_00466	hisD	Histidinol dehydrogenase	3.1	0.331662	100	2.26	0.283549	100	E
SXYL_00467	hisG	ATP phosphoribosyltransferase	3.4	0.437526	100	2.62857	0.166599	100	E
SXYL_00468	hisZ	ATP phosphoribosyltransferase regulatory subunit	3.05	0.272947	100	2.55714	0.184059	70	E
SXYL_00470	ppk	Polyphosphate kinase	6.72	1.41266	100	4.88889	0.750473	90	G
SXYL_00471	ppx	Exopolyphosphatase	9.725	1.98793	100	5.9875	0.77852	100	R
SXYL_00472		Putative p-aminobenzoyl-glutamate transporter	1.9125	0.161536	88.8889	2.24444	0.305909	100	E
SXYL_00473		Putative short chain dehydrogenase	15.325	3.942	80	12.925	3.08048	80	I
SXYL_00475		Uncharacterized protein	4.84	0.828493	100	6	1.1225	100	S
SXYL_00476		Glutamate synthase	5.08	0.66	100	3.66	1.34328	100	R
SXYL_00478		ABC transport system ATPase component	3.35	0.906918	100	2.75	0.585235	100	R
SXYL_00479		Membrane protein	3	0.45	100	2.8375	0.476806	100	S
SXYL_00481		Citrate transporter	3.27	1.05266	100	3.51	0.956504	100	R
SXYL_00482		Putative amino acid transporter	6.31429	1.49803	70	8.94286	2.76605	70	E
SXYL_00485		Uncharacterized protein	6.1	1.52023	100	4.31111	0.899931	100	S
SXYL_00486	lcdH	L-carnitine dehydrogenase	4.86667	0.757188	90	3.88889	0.710937	90	R
SXYL_00487		Uncharacterized protein	3.12	0.354401	100	2.24	0.26533	100	S
SXYL_00498		Putative peptidase	0.4	0.0447214	100	0.54	0.0489898	100	E
SXYL_00500		Membrane protein	0.34	0.0663325	100	0.24	0.0663325	100	S
SXYL_00501		Membrane protein	0.3	0	80	0.2	2.77556e-17	80	S
SXYL_00502	pcp	Pyrrolidone-carboxylate peptidase	0.442857	0.117803	87.5	0.385714	0.155183	87.5	O
SXYL_00503		Putative acetyltransferase	1.78333	0.167498	85.7143	2.13333	0.256038	85.7143	K
SXYL_00511		Uncharacterized protein	0.466667	0.0471405	75	0.433333	0.0471405	75	S
SXYL_00513		Putative uncharacterized protein	16.44	4.91349	100	23.02	5.39385	100	S
SXYL_00515		Putative uncharacterized protein	0.4	0	100	0.5	0	100	S
SXYL_00518		Putative transpeptidase-like protein	0.32	0.04	100	0.34	0.0489898	100	I
SXYL_00519		Thioredoxin-like protein	0.433333	0.0942809	100	0.46	0.10198	83.3333	R
SXYL_00520		Putative Zinc ABC transporter substrate-binding protein	0.171429	0.0699854	77.7778	0.142857	0.0728431	77.7778	R
SXYL_00521		Putative lipid-binding protein YceI-like	4.08333	1.06992	85.7143	5.13333	2.3669	85.7143	S
SXYL_00524		Putative uncharacterized protein	8.425	1.36267	100	4.175	0.311247	100	S
SXYL_00525		Putative uncharacterized protein	5.11667	1.09608	100	4.06667	0.715697	100	S
SXYL_00526		Putative uncharacterized protein	2.35	0.45	100	3.15	0.65	100	S
SXYL_00530		Formate/nitrite transporter	0.33	0.0458258	100	0.33	0.0458258	100	C
SXYL_00532	nirR	Transcriptional regulator NirR	0.4	0	28.5714	0.38	0.04	71.4286	C
SXYL_00533	sirA	Siroheme synthase	0.55	0.05	40	0.425	0.147902	80	R
SXYL_00534	nirB	Nitrite reductase	0.488889	0.031427	90	0.21	0.03	100	C
SXYL_00535	nirD	Nitrite reductase	0.4	0	100	0.2	0	100	C
SXYL_00536	sirB	Uroporphyrinogen-III methylase SirB	0.355556	0.0496904	90	0.255556	0.0684935	90	K
SXYL_00539	narG	Respiratory nitrate reductase, alpha subunit	0.442857	0.0494872	77.7778	0.2	2.77556e-17	100	C
SXYL_00540	narH	Respiratory nitrate reductase, beta subunit	0.5	0	20	0.21	0.03	100	C
SXYL_00541	narJ	Respiratory nitrate reductase, delta subunit	0.5	0	50	0.216667	0.0372678	100	C
SXYL_00542	narI	Respiratory nitrate reductase, gamma subunit	0.6	0	12.5	0.228571	0.0451754	87.5	C
SXYL_00543	nreA	NreA protein	0.6	0	16.6667	0.3	0	100	S
SXYL_00544	nreB	Oxygen sensor histidine kinase NreB	_	_	_	0.3125	0.0330719	80	T
SXYL_00545	nreC	Oxygen regulatory protein NreC	0.566667	0.0471405	37.5	0.3	0	100	K
SXYL_00546		Putative uncharacterized protein	0.4	0	100	0.3	0	100	S
SXYL_00547	narT	Nitrate transporter NarT	0.433333	0.0666667	90	0.466667	0.0745356	60	C
SXYL_00548		Heat shock protein Hsp20	_	_	_	2	0.141421	75	O
SXYL_00555	scrA	PTS system, sucrose-specific IIBC component	0.3	0.0816497	90	0.325	0.0433013	80	G
SXYL_00558		Phage infection protein	0.428571	0.0451754	77.7778	0.585714	0.0638877	77.7778	S
SXYL_00559		Na/Pi cotransporter family protein	1.775	0.171391	80	2.275	0.198431	80	R
SXYL_00560		Short chain dehydrogenase	2.48889	0.417518	100	2.6	0.382971	100	R
SXYL_00561		Oxidoreductase	16.55	4.07952	100	33.56	7.91305	100	R
SXYL_00562		Monooxygenase	33.35	5.55108	100	52.25	15.1326	100	S
SXYL_00563		Transporter	23.41	10.5509	100	23.63	11.4668	100	M
SXYL_00565		Zinc-binding dehydrogenase	5.2	0.64291	100	4.83333	0.397213	100	R
SXYL_00566	dhaK2	Dihydroxyacetone kinase, K subunit	4.82	0.575847	100	3.79	0.266271	100	G
SXYL_00567	dhaL2	Dihydroxyacetone kinase, L subunit	4.2	0.156347	100	4.21111	0.268512	100	R
SXYL_00568	rpi	Ribose-5-phosphate isomerase	3	1.14717	100	3.44	0.93723	100	G
SXYL_00569		Membrane protein	0.45	0.0866025	80	0.633333	0.0471405	60	S
SXYL_00570		Ferredoxin--NADP reductase	1.61667	0.0372678	60	2.07778	0.248452	90	O
SXYL_00571		Putative GNAT-family acetyltransferase	_	_	_	2.24	0.224499	100	K
SXYL_00574		Putative acetyltransferase	0.466667	0.0745356	100	0.433333	0.0745356	100	K
SXYL_00575		Uncharacterized lipoprotein	3.51	0.680368	100	2.48889	0.66574	90	S
SXYL_00577		L-lactate permease	0.255556	0.0496904	90	0.244444	0.0955814	90	C
SXYL_00583	hssS	Heme sensor protein hssS	2.47	0.19	100	2.36	0.307246	100	T
SXYL_00592		Uncharacterized protein	0.2	0.057735	75	0.283333	0.0687184	75	R
SXYL_00593		Putative permease of the major facilitator superfamily	0.22	0.107703	100	0.366667	0.0942809	90	R
SXYL_00594		Membrane protein	0.4	0.0534522	100	0.428571	0.116058	100	S
SXYL_00601		Transcriptional regulator, PadR family	0.266667	0.0471405	100	0.233333	0.0471405	100	K
SXYL_00602		Membrane protein	0.3	0.0707107	100	0.2875	0.0927025	100	S
SXYL_00603		Uncharacterized protein	0.34	0.135647	100	0.37	0.100499	100	S
SXYL_00604		Putative Na+ H+ antiporter	1.88	0.26	100	2	0.194936	100	C
SXYL_00606		Uncharacterized protein	0.4625	0.0695971	100	0.642857	0.104978	87.5	S
SXYL_00607	araB1	Ribulokinase	2.61	0.439204	100	1.99	0.238537	100	C
SXYL_00610		Putative aldose 1-epimerase	0.444444	0.0684935	90	0.5625	0.0856957	80	G
SXYL_00614	hutG	Formimidoylglutamase	7.62222	1.64437	90	7.68889	2.02399	90	E
SXYL_00616		Membrane protein	2.15	0.31225	80	1.35	0.05	40	M
SXYL_00617	hutU	Urocanate hydratase	2.18	0.423792	100	1.8	0	10	E
SXYL_00618	hutI	Imidazolonepropionase	3.76	0.887919	100	3.67778	0.370518	90	Q
SXYL_00621		Putative short chain dehydrogenase	5.31111	1.48057	90	3.66667	1.21747	90	R
SXYL_00622		Uncharacterized protein	2.58571	0.313636	87.5	2.18571	0.145686	87.5	S
SXYL_00625		RpiR family transcriptional regulator	0.4375	0.0856957	88.8889	0.5125	0.0599479	88.8889	K
SXYL_00634		Putative amino acid transporter	0.3	0	90	0.375	0.0433013	80	E
SXYL_00636		RpiR family transcriptional regulator	2.17778	0.0628539	90	2.13333	0.244949	90	K
SXYL_00637		PTS system EIIBC component	2.38571	0.155183	70	1.625	0.37333	80	G
SXYL_00640		Uncharacterized protein	0.566667	0.0471405	75	0.5	0.0816497	75	S
SXYL_00641		DeoR family transcriptional regulator	0.477778	0.041574	100	0.533333	0.0471405	66.6667	F
SXYL_00642		Putative inositol monophosphatase family protein	0.51	0.07	100	0.5	0.0632456	100	R
SXYL_00646		Uncharacterized protein	0.5	0	66.6667	0.65	0.05	66.6667	S
SXYL_00650		Multidrug resistance protein SMR	2.225	0.129904	100	1.75	0.0866025	100	R
SXYL_00651		Multidrug resistance protein SMR	2.06667	0.524934	75	1.76667	0.309121	75	R
SXYL_00652		Putative secretory antigen	6.56667	1.76415	100	9.51667	1.60978	100	R
SXYL_00653		Uncharacterized protein	1.6	0	20	2	0.244949	80	S
SXYL_00654		Uncharacterized protein	3.14	0.467333	100	2.33	0.241039	100	H
SXYL_00655		Putative Na+ H+ antiporter	3.44	0.397995	100	2.44	0.18	100	C
SXYL_00656		Putative secretory antigen	2.575	0.376663	44.4444	3.28571	1.14571	77.7778	R
SXYL_00657		Putative oxidoreductase	2.53333	0.286744	90	1.85	0.224722	100	R
SXYL_00659	sarR	HTH-type transcriptional regulator SarR	0.2	0	100	0.175	0.0433013	100	K
SXYL_00660		Putative membrane protein	0.34	0.0489898	100	0.28	0.0748331	100	K
SXYL_00661		ABC-type amino acid transport system permease component	1.91667	0.157233	85.7143	2.01667	0.203443	85.7143	E
SXYL_00666		Putative acyl-CoA dehydrogenase	1.7	0	20	2.5	0.362093	90	R
SXYL_00667	fhuD1	Iron(3+)-hydroxamate-binding protein	0.44	0.0489898	100	0.7	0	10	P
SXYL_00668		Biotin biosynthesis protein BioY	0.457143	0.0728431	100	0.414286	0.0989743	100	H
SXYL_00672	galK	Galactokinase	4.25556	0.719739	90	1.86667	0.324893	60	R
SXYL_00673	galE	UDP-glucose 4-epimerase	4.3	0.357771	100	1.8625	0.259507	80	R
SXYL_00674	galT	galactose-1-phosphate uridylyltransferase	3.31	0.553986	100	1.86	0.08	50	G
SXYL_00675	modA	Molybdate ABC transporter, substrate-binding protein ModA	0.35	0.111803	88.8889	0.25	0.05	88.8889	P
SXYL_00676	modB	Molybdate ABC transporter, permease protein	0.4	5.55112e-17	85.7143	0.283333	0.0372678	85.7143	P
SXYL_00677	modC	Molybdenum ABC transporter, ATP-binding protein ModC	0.442857	0.0494872	100	0.385714	0.0989743	100	P
SXYL_00678		Putative transcriptional regulator	0.45	0.05	100	0.6	0.092582	87.5	S
SXYL_00688		MarR family transcriptional regulator	0.15	0.0866025	100	0.175	0.129904	100	K
SXYL_00695		Uncharacterized protein	0.4	0	66.6667	0.6	0	33.3333	S
SXYL_00697		Uncharacterized protein	1.66667	0.0816497	90	2.13333	0.133333	90	S
SXYL_00709	rpsS	30S ribosomal protein S19	0.5	0	66.6667	0.6	0	33.3333	J
SXYL_00710	rplV	50S ribosomal protein L22	0.45	0.05	100	0.6	0	25	J
SXYL_00711	rpsC	30S ribosomal protein S3	0.416667	0.0372678	75	0.5	0	25	J
SXYL_00712	rplP	50S ribosomal protein L16	0.4	0	100	0.44	0.0489898	100	J
SXYL_00714	rpsQ	30S ribosomal protein S17	0.35	0.05	66.6667	0.4	0	33.3333	J
SXYL_00715	rplN	50S ribosomal protein L14	0.35	0.05	50	0.4	0	25	J
SXYL_00716	rplX	50S ribosomal protein L24	0.3	0	100	0.375	0.0433013	100	J
SXYL_00717	rplE	50S ribosomal protein L5	0.3	0	71.4286	0.32	0.04	71.4286	J
SXYL_00718	rpsZ	30S ribosomal protein S14 type Z	0.3	0	50	0.3	0	50	J
SXYL_00719	rpsH	30S ribosomal protein S8	0.266667	0.0471405	100	0.366667	0.0471405	100	J
SXYL_00720	rplF	50S ribosomal protein L6	0.233333	0.0471405	100	0.316667	0.0372678	100	J
SXYL_00721	rplR	50S ribosomal protein L18	0.25	0.05	100	0.35	0.05	100	J
SXYL_00722	rpsE	30S ribosomal protein S5	0.3	0	71.4286	0.4	0	57.1429	J
SXYL_00723	rpmD	50S ribosomal protein L30	0.25	0.05	100	0.3	0	100	J
SXYL_00724	rplO	50S ribosomal protein L15	0.26	0.0489898	100	0.34	0.0489898	100	J
SXYL_00725	secY	Preprotein translocase subunit secY	0.2875	0.0330719	80	0.357143	0.0494872	70	U
SXYL_00726	adk	Adenylate kinase	0.3125	0.0330719	100	0.35	0.05	100	F
SXYL_00727	infA	Translation initiation factor IF-1	0.333333	0.0471405	100	0.433333	0.0471405	100	J
SXYL_00728	rpmJ	50S ribosomal protein L36	0.4	0	100	0.4	0	100	J
SXYL_00729	rpsM	30S ribosomal protein S13	0.433333	0.0471405	75	0.466667	0.0471405	75	J
SXYL_00730	rpsK	30S ribosomal protein S11	0.36	0.0489898	100	0.6	0	20	J
SXYL_00731	rpoA	DNA-directed RNA polymerase alpha chain	0.33	0.0458258	100	0.52	0.0748331	50	K
SXYL_00732	rplQ	50S ribosomal protein L17	0.25	0.05	100	0.533333	0.0471405	75	J
SXYL_00733	ecfA1	Energy-coupling factor transporter ATP-binding protein EcfA1	0.47	0.0640312	100	0.53	0.100499	100	P
SXYL_00734	ecfA2	Energy-coupling factor transporter ATP-binding protein EcfA2	0.48	0.06	100	0.55	0.067082	100	P
SXYL_00735	ecfT	Energy-coupling factor transporter transmembrane protein EcfT	0.47	0.0458258	100	0.47	0.0781025	100	P
SXYL_00738	rpsI	30S ribosomal protein S9	0.7	0	20	2	0.254951	80	J
SXYL_00739		Uncharacterized protein	0.5	0.0816497	90	0.76	0.272764	50	S
SXYL_00741		NADP-dependent oxidoreductase-like protein	8.23	1.22723	100	5.43	0.69	100	R
SXYL_00742		Putative zinc-binding dehydrogenase	6.66667	1.54704	90	4.71111	0.732491	90	R
SXYL_00743	opuD2	Glycine betaine transporter	4.96	0.688767	100	3.7	0.627694	100	E
SXYL_00744	amaP	Alkaline shock response membrane anchor protein AmaP	13.2143	1.65566	100	11.3	1.27391	100	S
SXYL_00745		DUF2273 domain-containing protein	11.6	0.509902	100	11.1667	0.471405	100	S
SXYL_00746	asp23	Alkaline shock protein 23	9.2	1.77876	100	12.84	1.51605	100	V
SXYL_00749	sfaB	Siderophore biosynthesis protein, IucA/IucC family	2.075	0.147902	80	2.4875	0.183286	80	P
SXYL_00751	htsA	Iron compound ABC transporter, iron compound-binding protein	0.244444	0.0496904	90	0.366667	0.0471405	90	P
SXYL_00752	htsB	Iron compound ABC transporter, permease protein	0.12	0.04	100	0.17	0.0458258	100	P
SXYL_00753	htsC	Iron compound ABC transporter, permease protein	0.125	0.0433013	88.8889	0.1875	0.0330719	88.8889	P
SXYL_00754		Transporter gate domain protein	0.422222	0.041574	100	0.7	1.11022e-16	33.3333	M
SXYL_00757		Putative membrane protein	0.28	0.04	83.3333	0.26	0.0489898	83.3333	S
SXYL_00758		Probable uridylyltransferase	0.3625	0.0484123	88.8889	0.4625	0.0695971	88.8889	P
SXYL_00759		Hemolysin III-like protein	0.411111	0.031427	100	0.6	0.05	88.8889	R
SXYL_00769	arg	Arginase	2.3	0.360555	80	_	_	_	E
SXYL_00773	mtlD	Mannitol-1-phosphate 5-dehydrogenase	10.5778	3.7499	90	8.15556	3.07467	90	R
SXYL_00774	mtlF	Mannitol-specific phosphotransferase enzyme IIA component	15.02	2.71691	100	10.3	2.17991	100	G
SXYL_00775		Putative transcriptional antiterminator	10.01	4.16832	100	6.98	2.30165	100	K
SXYL_00776	mtlA	PTS system mannitol-specific EIICB component	4.01	1.3217	100	3.04	1.40371	100	S
SXYL_00781		Putative membrane protein	1.9625	0.286956	100	2.5625	0.353332	100	K
SXYL_00783		Co Zn Cd efflux system component	4.7	1.22984	88.8889	4.4	1.07703	88.8889	C
SXYL_00784	czrA	Zinc and cobalt transport repressor CzrA	5.5	0.291548	100	6.05	0.287228	100	K
SXYL_00785		NAD-dependent epimerase/dehydratase	10.85	1.19791	100	6.6	0.638357	100	S
SXYL_00789		UPF0324 membrane protein	0.311111	0.0566558	100	0.244444	0.0684935	100	M
SXYL_00793	dps	Dps family protein	0.35	0.0866025	80	0.325	0.0829156	80	P
SXYL_00800		Putative metal-dependent amidase	2.7	0.536656	50	2.425	0.706665	80	R
SXYL_00801		Putative uncharacterized protein	3.53333	0.33665	90	3.55556	0.377451	90	S
SXYL_00802		Putative uncharacterized protein	1.7875	0.202716	100	2.0875	0.275851	100	S
SXYL_00804		Acetyltransferase, GNAT family	7	1.40801	80	6.0625	1.39099	80	K
SXYL_00805		Truncated probable DNA-directed RNA polymerase subunit delta	2.7	0	100	3.9	0	100	K
SXYL_00806		Truncated probable DNA-directed RNA polymerase subunit delta	1.85	0.05	40	2.375	0.334477	80	K
SXYL_00808	fba	Fructose-bisphosphate aldolase	0.428571	0.103016	70	0.6	0	10	G
SXYL_00811		Aldehyde dehydrogenase	7.21111	1.89587	100	5.03333	0.809664	100	C
SXYL_00813	rpmE	50S ribosomal protein L31 type B	0.4	5.55112e-17	75	_	_	_	J
SXYL_00822	mnaA	UDP-N-acetylglucosamine 2-epimerase	0.557143	0.0494872	70	0.485714	0.112486	70	R
SXYL_00823	atpI	Putative ATP synthase protein I	0.38	0.04	100	0.4	0.0707107	80	C
SXYL_00824	atpB	ATP synthase subunit a	0.4625	0.0484123	88.8889	0.483333	0.0372678	66.6667	C
SXYL_00825	atpE	ATP synthase subunit c	0.5	0	50	0.5	0	50	C
SXYL_00826	atpF	ATP synthase subunit b	0.5	0	37.5	0.475	0.0433013	50	C
SXYL_00827		ATP synthase subunit delta	0.433333	0.0471405	100	0.45	0.05	66.6667	C
SXYL_00828	atpA	ATP synthase subunit alpha	0.411111	0.0566558	90	0.4625	0.0484123	80	C
SXYL_00829	atpG	ATP synthase gamma chain	0.371429	0.0451754	70	0.433333	0.0471405	30	C
SXYL_00830	atpD	ATP synthase subunit beta	0.27	0.0640312	100	0.43	0.0640312	100	C
SXYL_00831	atpC	ATP synthase epsilon chain	0.25	0.05	100	0.425	0.0433013	100	C
SXYL_00837		Transglycosylase domain protein	125.067	31.0086	75	125.567	24.2446	75	R
SXYL_00839	thiD	Hydroxymethylpyrimidine/phosphomethylpyrimidine kinase	2.44444	0.142292	90	1.75556	0.106574	90	H
SXYL_00840	thiM	Hydroxyethylthiazole kinase	2.4	0.334664	100	1.89	0.17	100	H
SXYL_00845		Putative uncharacterized protein	2.03333	0.169967	100	2.46667	0.329983	100	S
SXYL_00846		Putative uncharacterized protein	2.3	0	100	2.9	0	100	S
SXYL_00847		Putative uncharacterized protein	2.55	0.05	100	3.85	0.05	100	S
SXYL_00849	ddl	D-alanine--D-alanine ligase	0.45	0.05	88.8889	0.3625	0.0695971	88.8889	M
SXYL_00853		Uncharacterized membrane-flanked domain-containing protein	0.555556	0.0684935	90	0.47	0.0458258	100	M
SXYL_00854		Putative membrane protein	0.6	0	100	0.42	0.04	100	S
SXYL_00855	acpS	Holo-[acyl-carrier-protein] synthase	0.6	0	75	0.4	5.55112e-17	75	I
SXYL_00858	mazF	mRNA interferase MazF	0.35	0.05	100	0.433333	0.0471405	75	K
SXYL_00859	rsbU	Serine phosphatase RsbU regulator of sigma subunit	0.355556	0.0831479	90	0.288889	0.0566558	90	T
SXYL_00860	rsbV	Anti-sigma-B factor antagonist	3.4	0.447214	100	3.525	0.960143	100	T
SXYL_00861	rsbW	Serine-protein kinase RsbW	4.2	0.363318	100	3.92	0.462169	100	T
SXYL_00862	sigB	RNA polymerase sigma factor	3.88	0.511468	100	4.13	0.723948	100	K
SXYL_00867	ilvA	L-threonine dehydratase biosynthetic IlvA	4.9	1.83225	100	3.34286	0.841524	100	E
SXYL_00868	leuD	3-isopropylmalate dehydratase small subunit	4.95	0.15	100	3	0.3	100	E
SXYL_00869	leuC	3-isopropylmalate dehydratase large subunit	4.35556	0.860376	90	2.26667	0.426875	60	E
SXYL_00870	leuB	3-isopropylmalate dehydrogenase	2.54444	0.271257	100	2	0	11.1111	C
SXYL_00874	ilvB	Acetolactate synthase	0.516667	0.0372678	60	0.5	0.0534522	70	E
SXYL_00876		Uncharacterized protein	2.14	0.135647	100	1.84	0.10198	100	S
SXYL_00880		Putative uncharacterized protein	8.825	2.5371	100	6.275	0.762807	100	S
SXYL_00883	rex	Redox-sensing transcriptional repressor Rex	1.88	0.222711	71.4286	2.02	0.365513	71.4286	R
SXYL_00884		Putative membrane protein	3.13	0.549636	100	3.31	0.506853	100	R
SXYL_00885		Putative uncharacterized protein	2.6	0	100	5.4	0.1	100	S
SXYL_00889	agrA	Accessory gene regulator protein A	0.322222	0.041574	90	0.4375	0.0856957	80	K
SXYL_00890	agrC	Accessory gene regulator protein C	0.288889	0.0566558	100	0.366667	0.0471405	100	T
SXYL_00895		Nitroreductase family protein	0.4625	0.0695971	100	0.62	0.116619	62.5	C
SXYL_00896		Putative uncharacterized protein	2.6	0.607362	90	2.91111	0.414848	90	S
SXYL_00898	groS	10 kDa chaperonin	0.55	0.05	66.6667	0.466667	0.0471405	100	O
SXYL_00899	groL	60 kDa chaperonin	0.5	0.0894427	100	0.514286	0.0349927	70	O
SXYL_00900		Putative uncharacterized protein	4.08	0.448999	83.3333	5.72	1.16516	83.3333	S
SXYL_00911		Putative membrane protein	0.433333	0.0471405	100	0.366667	0.0471405	100	S
SXYL_00912		Putative uncharacterized protein	0.588889	0.0737028	100	0.455556	0.0496904	100	S
SXYL_00915		Putative uncharacterized protein	0.575	0.0433013	66.6667	0.5	0	66.6667	S
SXYL_00920		Uncharacterized protein	2.61429	0.605755	87.5	2.15714	0.333197	87.5	S
SXYL_00922	pdt	Prephenate dehydratase	2.5	0.319722	100	2.33333	0.235702	100	E
SXYL_00923	nos	Nitric oxide synthase oxygenase	3.18889	0.237788	100	2.32222	0.252885	100	C
SXYL_00924		Nicotinate phosphoribosyltransferase	3.17	0.161555	100	2.08	0.14	100	H
SXYL_00925	nadE	NH(3)-dependent NAD(+) synthetase	2.87778	0.0628539	90	2.31111	0.228252	90	H
SXYL_00928	purB	Adenylosuccinate lyase (ASL)	3.02	0.773046	100	3.35	0.629682	100	F
SXYL_00929		Putative DNA-binding protein	2.2	0	33.3333	2.3	0.355903	100	S
SXYL_00938	gatB	Aspartyl/glutamyl-tRNA(Asn/Gln) amidotransferase subunit B	0.43	0.0781025	100	0.525	0.129904	80	J
SXYL_00942	dinB	DNA polymerase IV	2.52222	0.147406	90	1.82	0.146969	50	L
SXYL_00943		Putative exonuclease	1.96667	0.24267	100	2.05	0.217945	66.6667	L
SXYL_00945		UDP-N-acetylmuramyl tripeptide synthase	0.322222	0.0628539	100	0.288889	0.031427	100	R
SXYL_00946		Putative glutamine amidotransferase	0.366667	0.0471405	100	0.388889	0.0737028	100	R
SXYL_00948	map	Methionine aminopeptidase	0.4	0.0447214	100	0.5	0.0447214	100	J
SXYL_00949		Putative uncharacterized protein	0.425	0.0433013	80	0.375	0.0433013	80	S
SXYL_00950		Putative membrane protein	0.455556	0.0496904	100	0.322222	0.041574	100	S
SXYL_00951	vraS	Sensor protein VraS	0.49	0.03	100	0.36	0.0489898	100	T
SXYL_00956		UPF0435 protein	0.5	0	100	0.4	0	100	S
SXYL_00957	ampS	Leucyl aminopeptidase	0.58	0.04	100	0.39	0.07	100	E
SXYL_00959		Putative uncharacterized protein	2.22222	0.281968	90	2.1375	0.193245	80	R
SXYL_00961		Uncharacterized protein	15.15	4.12503	100	16.8667	5.09171	100	S
SXYL_00962	mgt	Monofunctional glycosyltransferase	3.27778	1.42187	100	2.87778	1.0304	100	M
SXYL_00975	perR	Peroxide-responsive repressor PerR	0.4	0.0632456	100	0.633333	0.0471405	60	K
SXYL_01002		Aspartate 1-decarboxylase	0.325	0.0433013	100	0.325	0.0433013	100	H
SXYL_01007		Iron-sulfur cluster-binding protein	2.7375	0.415143	88.8889	2.3	0.244949	88.8889	P
SXYL_01008		Putative tRNA (cytidine(34)-2 -O)-methyltransferase	1.78333	0.254406	100	2.2	0.0816497	100	S
SXYL_01009		Putative glucosamine-6-phosphate isomerase	3.4	0.256348	100	4.51429	0.721959	100	G
SXYL_01010		Putative membrane protein	3.05	0.55	100	4.25	0.95	100	S
SXYL_01012	fumC	Fumarate hydratase class II	2.24444	0.283279	90	2.7	0.178885	100	C
SXYL_01023	pflA	Formate acetyltransferase activating enzyme	2.76667	0.371184	100	1.5	0	11.1111	O
SXYL_01024	pflB	Formate acetyltransferase	3.2	0.329983	90	_	_	_	C
SXYL_01026		Putative uncharacterized protein	2.18	0.604649	100	4.14	0.849941	100	K
SXYL_01028		UPF0342 protein	_	_	_	2.05	0.320156	100	S
SXYL_01032	prsA	Foldase protein	2.46667	0.0942809	90	3.66667	0.326599	90	O
SXYL_01034		Putative uncharacterized protein	2.375	0.408503	100	2.825	0.746241	100	S
SXYL_01067		Putative transglycosylase-associated protein	4.76667	0.54365	100	3.36667	0.54365	100	S
SXYL_01069		Putative uncharacterized protein	1.75	0.05	40	2.15	0.111803	80	S
SXYL_01070		Putative uncharacterized protein	_	_	_	2.1	0.3	100	S
SXYL_01073		Putative membrane protein	0.46	0.0489898	83.3333	0.6	0	33.3333	M
SXYL_01077		Putative membrane protein	0.3	0.11547	85.7143	0.4	0.0707107	57.1429	S
SXYL_01078		YPEB domain peptidase	10.35	2.00312	100	7.76667	0.972397	100	I
SXYL_01079	menE	2-succinylbenzoate--CoA ligase	0.5	0	90	0.4	0.0471405	90	I
SXYL_01080	menC	O-succinylbenzoic acid synthetase	0.642857	0.0903508	70	0.5	0.0632456	100	R
SXYL_01085		Putative uncharacterized protein	1.4	0	11.1111	2.01667	0.146249	66.6667	S
SXYL_01086		Aldo keto reductase family protein	4.13333	0.439697	100	3.28889	0.467724	100	R
SXYL_01090		Putative uncharacterized protein	0.483333	0.0687184	85.7143	0.533333	0.0745356	85.7143	S
SXYL_01104	rot	HTH-type transcriptional regulator Rot	0.48	0.0748331	100	0.5	0	20	R
SXYL_01112		Pseudouridine synthase	4.825	2.47525	57.1429	5.5	2.75862	57.1429	J
SXYL_01113		Putative uncharacterized protein	6.25	0.295804	100	6.9	0.587367	100	S
SXYL_01126		UPF0478 protein	2.35	0.407226	100	3.73333	0.442217	100	S
SXYL_01127		Uncharacterized protein	4.275	0.842244	88.8889	4.0375	0.777717	88.8889	S
SXYL_01128		DAHP synthetase-chorismate mutase	0.277778	0.0628539	100	0.411111	0.0993808	100	E
SXYL_01129	ccpA	Catabolite control protein A	1.66	0.135647	50	2.125	0.24367	80	K
SXYL_01134		Transglycosylase domain protein	0.35	0.05	100	0.3125	0.0330719	100	M
SXYL_01135	tyrS	Tyrosine--tRNA ligase	0.4125	0.0330719	80	0.475	0.0661438	80	J
SXYL_01137		Putative 1-acylglycerol-3-phosphate O-acyltransferase	0.428571	0.0451754	87.5	0.6	0	25	R
SXYL_01138		PTS system N-acetylglucosamine-specific IIBC component	0.3	0.0666667	90	0.333333	0.0666667	90	G
SXYL_01139		HAD family hydrolase	0.2875	0.0599479	88.8889	0.35	0.0707107	88.8889	R
SXYL_01141		Class V aminotransferase	0.52	0.0748331	55.5556	0.46	0.0489898	55.5556	E
SXYL_01146		GAF domain protein	2	0.244949	100	1.975	0.258602	80	R
SXYL_01150		Putative membrane protein	0.475	0.0968246	100	0.5125	0.105327	100	S
SXYL_01153	tpx	Probable thiol peroxidase	0.4	0.1	100	0.7	0	83.3333	O
SXYL_01156		Uncharacterized protein	0.255556	0.0496904	90	0.255556	0.0831479	90	S
SXYL_01161		UPF0173 metal-dependent hydrolase	4.7	0.725062	87.5	4.88571	0.779063	87.5	R
SXYL_01169	pfkA	6-phosphofructokinase	2.66667	0.405518	90	1.97778	0.322414	90	G
SXYL_01171	aapA	D-serine/D-alanine/glycine transporter	0.34	0.0489898	100	0.32	0.04	100	E
SXYL_01172		Citrate synthase	1.94	0.185472	100	2.05	0.272947	100	C
SXYL_01173	icd	Isocitrate dehydrogenase [NADP]	1.86	0.32	50	2.14286	0.261081	70	C
SXYL_01178	coaE	Dephospho-CoA kinase	2.7	0.38545	87.5	2.24286	0.320077	87.5	H
SXYL_01183	thrS	Threonine--tRNA ligase	0.455556	0.0496904	90	0.366667	0.0666667	90	J
SXYL_01188	rplT	50S ribosomal protein L20	0.4	0.0816497	75	_	_	_	J
SXYL_01200		Putative membrane protein	1.72	0.04	50	2.03333	0.258199	90	M
SXYL_01202	valS	Valyl-tRNA synthetase	0.49	0.07	100	0.57	0.100499	100	J
SXYL_01203	folC	Tetrahydrofolate synthase	0.488889	0.0993808	90	0.68	0.0748331	50	H
SXYL_01204		Phytoene/squalene synthetase	0.214286	0.0349927	100	0.271429	0.138505	100	S
SXYL_01207		Putative uncharacterized protein	0.5	0	100	0.6	0	50	S
SXYL_01211	mreC	Cell shape-determining protein MreC	0.42	0.04	100	0.42	0.06	100	M
SXYL_01212	mreD	Cell shape-determining protein MreD	0.54	0.08	83.3333	0.46	0.0489898	83.3333	M
SXYL_01228	lytH	Probable cell wall amidase LytH	0.46	0.135647	62.5	0.38	0.116619	62.5	M
SXYL_01234		UPF0337 protein	2.4	0	100	3	0	100	S
SXYL_01235		Putative uncharacterized protein	3.1	0	100	3.45	0.25	100	S
SXYL_01236		Putative oxidoreductase	3.2	0.178885	100	2.84	0.60531	100	R
SXYL_01238		Cysteine desulfurase	4.25	0.595399	100	3.19	0.498899	100	E
SXYL_01239	mnmA	tRNA-specific 2-thiouridylase MnmA	3.42	1.00479	100	3.06	0.749933	100	K
SXYL_01241		ATP-dependent exonuclease V alpha subunit	0.5	0	100	1.96667	0.329983	75	L
SXYL_01244		Putative Holliday junction resolvase	1.85	0.125831	100	2.2	0.258199	100	L
SXYL_01249	udk	Uridine kinase	1.8	0.244949	37.5	2.3	0.561249	50	F
SXYL_01250	greA	Transcription elongation factor GreA	1.6	0.1	33.3333	2.15	0.60208	100	K
SXYL_01252		Allophanate hydrolase subunit 2	2.77	0.469148	100	2.85	0.597076	100	R
SXYL_01253		Acetyl-CoA carboxylase, biotin carboxyl carrier protein	3.66	0.349857	83.3333	3.1	0.275681	83.3333	I
SXYL_01254		Biotin carboxylase	3.97	0.368917	100	3.29	0.207123	100	I
SXYL_01255		UPF0271 protein	3.77778	0.367507	90	3.33333	0.377124	90	S
SXYL_01256		Putative divalent metal ion transporter	2.94	0.498397	100	3.05	0.488365	100	S
SXYL_01272	rpsT	30S ribosomal protein S20	0.2	0	66.6667	0.55	0.05	66.6667	J
SXYL_01275	hrcA	Heat-inducible transcription repressor HrcA	0.55	0.0707107	80	0.4375	0.0695971	80	K
SXYL_01277	dnaK	Chaperone protein DnaK	0.36	0.0489898	100	0.36	0.0663325	100	O
SXYL_01278	dnaJ	Chaperone protein dnaJ	0.425	0.0433013	80	0.4375	0.0484123	80	O
SXYL_01279	prmA	Ribosomal protein L11 methyltransferase	0.3625	0.0484123	88.8889	0.4125	0.0599479	88.8889	J
SXYL_01280		Ribosomal RNA small subunit methyltransferase E	0.311111	0.0566558	100	0.433333	0.0471405	100	S
SXYL_01281	rpsU	30S ribosomal protein S21	0.3	0	100	0.6	0	100	J
SXYL_01282		Putative membrane protein	0.2	2.77556e-17	100	0.1875	0.0330719	100	S
SXYL_01283		UPF0365 protein	0.28	0.04	100	0.29	0.0538516	100	S
SXYL_01284		Putative uncharacterized protein	0.2125	0.0330719	100	0.2875	0.0330719	100	S
SXYL_01290	recO	DNA repair protein RecO	0.466667	0.0942809	100	0.7	0	55.5556	L
SXYL_01291	glyQS	Glycine--tRNA ligase	0.3	0.0632456	100	0.44	0.0663325	100	J
SXYL_01292		CBS domain protein	0.3625	0.0695971	100	0.3	0.0866025	100	R
SXYL_01293		Putative pyruvate, phosphate dikinase regulatory protein	0.455556	0.0496904	90	0.411111	0.0566558	90	S
SXYL_01300		Mn/Zn ABC transporter ATP-binding protein	0.3	5.55112e-17	100	0.3	0.0447214	100	R
SXYL_01301		Mn/Zn ABC transport system permease component	0.355556	0.0496904	90	0.366667	0.0471405	90	R
SXYL_01302	zur	Zinc-specific metalloregulatory protein	0.4	5.55112e-17	75	0.4	5.55112e-17	75	K
SXYL_01303	sodA	Superoxide dismutase [Mn/Fe]	2.81429	0.454905	87.5	4.1	0.936559	87.5	P
SXYL_01305	rpmG1	50S ribosomal protein L33 1	0.5	0	100	0.6	0	100	J
SXYL_01306		Putative 5-formyltetrahydrofolate cyclo-ligase	0.483333	0.0372678	85.7143	0.383333	0.0372678	85.7143	R
SXYL_01310		Metallo-beta-lactamase family protein	0.5	0.0755929	100	0.62	0.04	71.4286	R
SXYL_01317	gcvT	Aminomethyltransferase	6.12222	0.726908	90	3.98889	0.504302	90	E
SXYL_01318	gcvPA	Aminomethyl-transferring glycine dehydrogenase subunit GcvPA	4.6625	0.561109	88.8889	3.3	0.458258	88.8889	E
SXYL_01319	gcvPB	Aminomethyl-transferring glycine dehydrogenase subunit GcvPB	3.34444	0.487878	90	2.15	0.295804	80	E
SXYL_01320		Rhodanese domain-containing protein	0.475	0.0829156	80	_	_	_	R
SXYL_01332	ispA	Geranyltranstransferase	0.49	0.07	100	0.54	0.0489898	100	H
SXYL_01333	argR	Arginine repressor	0.42	0.04	100	0.48	0.04	100	K
SXYL_01334	recN	DNA repair protein RecN	0.5	0.0666667	100	0.477778	0.041574	100	L
SXYL_01335		Phosphate butyryltransferase	0.53	0.0640312	100	0.5	0	100	C
SXYL_01336	buk	Probable butyrate kinase	0.614286	0.0832993	77.7778	0.4625	0.0992157	88.8889	R
SXYL_01337	lpdA	Dihydrolipoyl dehydrogenase	0.571429	0.0451754	70	0.485714	0.0832993	70	R
SXYL_01347		Putative uncharacterized protein	0.45	0.05	100	0.5	0	100	S
SXYL_01348		Peptidase T-like protein	0.55	0.05	60	0.49	0.0538516	100	E
SXYL_01351	malA	Alpha-D-1,4-glucosidase	2.26	0.436348	100	2.17	0.272213	100	G
SXYL_01353	zwf	Glucose-6-phosphate 1-dehydrogenase	2.3	0.167332	100	2.22	0.295973	100	G
SXYL_01354	rnz	Ribonuclease Z	3.0625	0.282566	88.8889	3.5875	0.456721	88.8889	K
SXYL_01355	proC	Pyrroline-5-carboxylate reductase	3.15	0.522015	80	4.58889	0.652252	90	C
SXYL_01357		Aldo-keto reductase family protein	3.15	0.433013	88.8889	2.85	0.357071	88.8889	R
SXYL_01360	xerD	Tyrosine recombinaseXerD	0.7	0	22.2222	0.5	0	77.7778	R
SXYL_01371	ebpS	Elastin binding protein-like protein	4.06667	0.916515	100	3.52222	0.746515	100	R
SXYL_01373	asnA	L-asparaginase	0.357143	0.104978	77.7778	0.383333	0.0687184	66.6667	E
SXYL_01375	rpsA	30S ribosomal protein S1	6.95556	1.22666	100	5.6	1.23828	100	J
SXYL_01376	der	GTPase Der	2.55556	0.371517	100	1.92222	0.198762	100	R
SXYL_01377	gpsA	Glycerol-3-phosphate dehydrogenase [NAD(P)+]	2.03333	0.326599	90	2.1	0.380058	90	C
SXYL_01378	hup	DNA-binding protein HU	0.35	0.05	66.6667	_	_	_	L
SXYL_01390		MazG nucleotide pyrophosphohydrolase domain protein	0.65	0.05	66.6667	0.466667	0.0471405	100	S
SXYL_01401		Putative uncharacterized protein	0.525	0.0433013	100	0.475	0.0829156	100	S
SXYL_01407		Nucleoside-diphosphate-sugar epimerase	1.83333	0.110554	85.7143	2.53333	0.262467	85.7143	S
SXYL_01411		Putative esterase	4.94	0.574804	71.4286	8.56	1.48674	71.4286	S
SXYL_01423		Probable ctpA-like serine protease	0.433333	0.0471405	90	0.3	0	90	O
SXYL_01424		GNAT-family acetyltransferase	0.533333	0.137437	85.7143	0.414286	0.112486	100	K
SXYL_01438		Putative uncharacterized protein	2.36667	0.169967	100	1.76667	0.0471405	100	S
SXYL_01442		Putative phage integrase	2	0.340588	100	1.43333	0.124722	60	S
SXYL_01443		Putative phage protein	2.1	0.182574	100	1.5	0	33.3333	S
SXYL_01444		Putative uncharacterized protein	2.05	0.05	100	_	_	_	S
SXYL_01445		Putative uncharacterized protein	2.55	0.05	100	1.4	0	50	S
SXYL_01446		Putative uncharacterized protein	2.23333	0.0745356	100	1.4	0	16.6667	S
SXYL_01458		Dihydrofolate reductase family protein	2	0.152753	85.7143	1.86	0.185472	71.4286	H
SXYL_01466	brnQ2	Branched-chain amino acid transport system II carrier protein	0.15	0.05	100	0.26	0.0663325	100	E
SXYL_01467		BCCT family transporter	0.133333	0.0942809	100	0.244444	0.125708	100	E
SXYL_01471		Putative uncharacterized protein	2.1	0.5	100	1.85	0.25	100	S
SXYL_01472	cspA	Cold shock protein CspA	0.25	0.05	100	0.5	0	50	K
SXYL_01476	dapH	2,3,4,5-tetrahydropyridine-2,6-dicarboxylate N-acetyltransferase	2.525	0.408503	88.8889	2.5	0.3937	88.8889	E
SXYL_01477	dapB	4-hydroxy-tetrahydrodipicolinate reductase	3.04444	0.134256	100	2.93333	0.301846	100	E
SXYL_01478	dapA	4-hydroxy-tetrahydrodipicolinate synthase	2.97778	0.168508	90	2.63333	0.216025	90	E
SXYL_01479	asd	Aspartate-semialdehyde dehydrogenase	2.35556	0.149897	90	2.42222	0.358323	90	E
SXYL_01480		Aspartokinase	2.06667	0.11547	100	1.83333	0.133333	100	E
SXYL_01482		ABC transporter ATP-binding protein	1.8	0	11.1111	2.45	0.44441	88.8889	R
SXYL_01484	pstS	Phosphate-binding protein PstS	2.8125	0.483315	88.8889	4.2625	0.986075	88.8889	P
SXYL_01485	pstC	ABC-type phosphate transport system permease component	2.2125	0.153603	80	2.9375	0.383854	80	R
SXYL_01486	pstA	Phosphate ABC transporter, permease protein PstA	2.63	0.264764	100	3.04	0.361109	100	P
SXYL_01487	pstB	Phosphate import ATP-binding protein PstB	2.38333	0.247768	85.7143	2.98333	0.328718	85.7143	P
SXYL_01493		Putative uncharacterized protein	2.4	0	100	2.4	0	100	S
SXYL_01494	femB	Aminoacyltransferase FemB	2.3	0.352767	100	2.51111	1.14741	100	V
SXYL_01495	femA	Aminoacyltransferase FemA	2.3	0.151186	77.7778	2.21111	0.31427	100	V
SXYL_01496		THiJ/Pfpl protease/amidase	8.0625	1.656	88.8889	9.625	2.02284	88.8889	H
SXYL_01497	trpA	Tryptophan synthase alpha chain	4.8	0	12.5	5.38333	0.397562	75	E
SXYL_01498	trpB	Tryptophan synthase beta chain	7.89	0.867698	100	8.16	1.25714	100	E
SXYL_01499	trpF	N-(5 -phosphoribosyl)anthranilate isomerase	7.06667	0.74087	75	7.16667	0.815816	75	E
SXYL_01500	trpC	Indole-3-glycerol phosphate synthase	7.025	0.796477	88.8889	7.05	0.638357	88.8889	E
SXYL_01501	trpD	Anthranilate phosphoribosyltransferase	5.91429	1.08947	70	5.31429	0.912498	70	E
SXYL_01502	trpG	Anthranilate synthase component II	4.94	0.826075	71.4286	5.02	1.098	71.4286	E
SXYL_01503	trpE	Anthranilate synthase component I	5.23333	0.621825	100	4.77778	0.541146	100	E
SXYL_01518	rbsB	Ribose ABC transporter substrate-binding protein	0.5	0.118322	100	0.34	0.0916515	100	G
SXYL_01519	rbsC	Ribose ABC transporter permease	0.42	0.04	100	0.21	0.03	100	G
SXYL_01520	rbsA	Ribose import ATP-binding protein RbsA	0.39	0.0538516	100	0.22	0.04	100	R
SXYL_01521	rbsD	D-ribose pyranase	0.3	0	100	0.2	0	100	G
SXYL_01522	rbsR	Ribose operon repressor	0.4	0.0774597	100	0.29	0.0830662	100	K
SXYL_01528		Sodium:alanine symporter family protein	0.22	0.06	100	0.43	0.0781025	100	E
SXYL_01532		Uncharacterized protein	2.53333	0.0942809	100	3.1	0.0816497	100	S
SXYL_01534	acnA	Aconitate hydratase	3.07143	0.480221	77.7778	2.52857	0.260298	77.7778	C
SXYL_01536	mscL	Large-conductance mechanosensitive channel	0.38	0.116619	100	0.55	0.05	40	M
SXYL_01538	sbcD	Nuclease SbcCD subunit D	0.2875	0.0330719	88.8889	0.2	2.77556e-17	88.8889	L
SXYL_01540		Putative uncharacterized protein	1.6	0	50	2.75	0.15	100	S
SXYL_01541		UPF0154 protein	0.333333	0.0471405	100	0.45	0.05	66.6667	S
SXYL_01545	lexA	LexA repressor	0.25	0.05	100	0.3625	0.0484123	100	K
SXYL_01549	rpsN	30S ribosomal protein S14	_	_	_	0.466667	0.0471405	100	J
SXYL_01550	rpmG2	50S ribosomal protein L33 2	0.4	0	100	0.4	0	100	J
SXYL_01553		Putative uncharacterized protein	0.5	0	100	0.566667	0.0471405	100	S
SXYL_01554		HAD family hydrolase	0.3125	0.0780625	88.8889	0.325	0.129904	88.8889	R
SXYL_01555	thrB	Homoserine kinase	0.21	0.03	100	0.15	0.067082	100	E
SXYL_01556	thrC	Threonine synthase	0.42	0.0748331	62.5	0.333333	0.0471405	75	E
SXYL_01557		Homoserine dehydrogenase	0.366667	0.0666667	90	0.266667	0.0471405	90	E
SXYL_01558		Aspartokinase	0.433333	0.0471405	37.5	0.3	0	87.5	E
SXYL_01568	glnA1	Glutamine synthetase	0.575	0.108972	40	0.44	0.0489898	50	E
SXYL_01569	glnR	Glutamine synthetase repressor	0.6	0	80	0.425	0.0433013	80	K
SXYL_01571	hflX	GTPase HflX	2.52	0.373631	100	1.93	0.179165	100	R
SXYL_01573	hfq	RNA-binding protein Hfq	0.333333	0.0471405	100	0.466667	0.0471405	100	R
SXYL_01576	glpD	Aerobic glycerol-3-phosphate dehydrogenase	2.24444	0.249938	90	2.52222	0.304696	90	C
SXYL_01580		Putative uncharacterized protein	0.614286	0.0349927	70	0.457143	0.0494872	70	R
SXYL_01590		Uncharacterized protein	4.7	0.458258	100	4.45	0.663325	100	S
SXYL_01591		Phage-related protein	5.93333	1.02089	75	4.83333	0.917727	75	S
SXYL_01592		2-oxoglutarate ferredoxin oxidoreductase subunit beta	4.2	0.632456	90	5.1	0.85894	90	P
SXYL_01593		2-oxoglutarate ferredoxin oxidoreductase subunit alpha	5.1	0.253859	90	5.41111	0.554666	90	P
SXYL_01594		Uncharacterized protein	0.411111	0.031427	100	0.511111	0.0737028	100	S
SXYL_01595		Putative uncharacterized protein	4.83333	2.44586	100	4.7	2.26421	100	S
SXYL_01599	pgsA	CDP-diacylglycerol--glycerol-3-phosphate 3-phosphatidyltransferase	0.442857	0.104978	87.5	0.633333	0.0471405	37.5	I
SXYL_01600		Uncharacterized protein	0.4	0	100	0.46	0.08	100	K
SXYL_01601		Uncharacterized protein	0.233333	0.0471405	100	0.211111	0.0566558	100	R
SXYL_01602		Putative short chain dehydrogenase	0.3	0	100	0.2375	0.0484123	100	I
SXYL_01603		Putative protease	0.32	0.04	100	0.3	0.0447214	100	E
SXYL_01604		Putative peptidase	0.233333	0.0471405	100	0.177778	0.041574	100	S
SXYL_01605		Putative transcriptional regulator	0.322222	0.041574	100	0.222222	0.041574	100	K
SXYL_01606	ftsK	DNA translocase FtsK	0.322222	0.0916246	100	0.277778	0.0628539	100	U
SXYL_01611	truB	tRNA pseudouridine synthase B	0.2875	0.105327	88.8889	0.325	0.119896	88.8889	J
SXYL_01612	rbfA	Ribosome-binding factor A	0.466667	0.0471405	100	_	_	_	J
SXYL_01614		Uncharacterized protein	0.214286	0.0349927	77.7778	0.285714	0.0349927	77.7778	S
SXYL_01615	infB	Translation initiation factor IF-2	0.32	0.04	100	0.557143	0.0494872	70	J
SXYL_01620	polC	DNA polymerase III polC-type	0.47	0.0458258	100	0.53	0.0458258	100	L
SXYL_01623	cdsA	Phosphatidate cytidylyltransferase	0.43	0.0640312	100	0.5	0.0866025	80	S
SXYL_01624	uppS	Isoprenyl transferase	0.425	0.0433013	88.8889	0.45	0.05	88.8889	I
SXYL_01629	codY	GTP-sensing transcriptional pleiotropic repressor CodY	2.18571	0.172615	87.5	3.05714	0.191663	87.5	K
SXYL_01630	hslU	ATP-dependent protease ATPase subunit HslU	2.7	0.326599	90	2.48889	0.228252	90	O
SXYL_01631	hslV	ATP-dependent protease subunit HslV	2.11429	0.180702	100	1.78333	0.273354	85.7143	O
SXYL_01633	trmFO	Methylenetetrahydrofolate--tRNA-(uracil-5-)-methyltransferase TrmFO	1.62857	0.429998	70	2.05714	0.287139	70	J
SXYL_01634	topA	DNA topoisomerase I	2.5875	0.434274	88.8889	2.45	0.239792	88.8889	L
SXYL_01635		SMF family protein	2.48333	1.00733	66.6667	1.77143	1.05114	77.7778	R
SXYL_01640		Putative membrane protein	2.66	0.797747	100	2.53	0.517784	100	S
SXYL_01642	rplS	50S ribosomal protein L19	0.375	0.0433013	100	_	_	_	J
SXYL_01643	trmD	tRNA (guanine-N(1)-)-methyltransferase	0.388889	0.031427	100	0.411111	0.0566558	100	J
SXYL_01644	rimM	Ribosome maturation factor rimM	0.266667	0.0471405	100	0.283333	0.0372678	100	J
SXYL_01645	rpsP	30S ribosomal protein S16	0.2	2.77556e-17	100	0.533333	0.0471405	100	J
SXYL_01652	rnc	Ribonuclease 3	2	0.354562	87.5	1.58	0.116619	62.5	K
SXYL_01653	acpP	Acyl carrier protein	0.3	0	100	0.7	0	33.3333	I
SXYL_01654	fabG	3-oxoacyl-[acyl-carrier protein] reductase	0.488889	0.136987	100	_	_	_	I
SXYL_01663		Putative uncharacterized protein	2.16	0.185472	100	2.1	0.167332	100	S
SXYL_01664	rpmB	50S ribosomal protein L28	0.5	0	66.6667	_	_	_	J
SXYL_01668		Putative serine/threonine protein kinase	0.444444	0.0496904	100	0.633333	0.0471405	33.3333	T
SXYL_01671		Putative tRNA and rRNA cytosine-C5-methylase	2	0.154919	55.5556	1.84	0.10198	55.5556	R
SXYL_01672	fmt	Methionyl-tRNA formyltransferase	2.48	0.256125	100	2.23	0.31	100	V
SXYL_01673		Peptide deformylase-like	2.03333	0.329983	100	1.8	0.189737	83.3333	J
SXYL_01674		Putative acetyltransferase	0.285714	0.0349927	87.5	0.328571	0.0451754	87.5	K
SXYL_01675		Putative uncharacterized protein	0.3	0	100	0.3	0	100	S
SXYL_01680		Fibronectin/fibrinogen binding protein	2.03333	0.163299	90	1.95556	0.302255	90	R
SXYL_01686	carB	Carbamoyl-phosphate synthase large chain	2.18	0.282135	100	_	_	_	E
SXYL_01687	carA	Carbamoyl-phosphate synthase small chain	5.89	0.660984	100	4.1	0.787401	100	E
SXYL_01688	pyrC	Dihydroorotase	7.07	0.576281	100	5.14	0.88227	100	F
SXYL_01689	pyrB	Aspartate carbamoyltransferase	8.27	1.46632	100	6.83	1.28456	100	F
SXYL_01690	pyrP	Uracil permease	8.11	1.97608	100	7.64	1.60947	100	F
SXYL_01691	pyrR	Bifunctional protein PyrR	6.63333	0.359011	85.7143	9.36667	0.626276	85.7143	F
SXYL_01694		Glyoxalase family protein	0.3375	0.0484123	88.8889	0.4	5.55112e-17	88.8889	R
SXYL_01695	ileS	Isoleucine--tRNA ligase	0.44	0.0489898	100	0.683333	0.0372678	60	J
SXYL_01698		Putative membrane protein	3.7	1.09848	100	3.26667	0.849837	100	R
SXYL_01699	sepF	Cell division protein sepF	3.91667	0.7603	85.7143	3.16667	0.669992	85.7143	R
SXYL_01700		Putative uncharacterized protein	2.96667	0.314466	75	2.18333	0.425898	75	S
SXYL_01701		Laccase domain protein	2.85	1.08972	100	2	0.682433	87.5	S
SXYL_01704	divIB	Cell division protein DivIB	0.3	0.0447214	100	0.29	0.03	100	D
SXYL_01705	murD	UDP-N-acetylmuramoylalanine--D-glutamate ligase	0.3	5.55112e-17	100	0.29	0.03	100	M
SXYL_01706	mraY	Phospho-N-acetylmuramoyl-pentapeptide-transferase	0.3	0.0632456	100	0.31	0.0538516	100	M
SXYL_01707	pbp1	Penicillin-binding protein 1	0.266667	0.0471405	100	0.244444	0.0496904	100	M
SXYL_01708	ftsL	Cell division protein FtsL	0.2	0	100	0.22	0.04	100	D
SXYL_01709	rsmH	Ribosomal RNA small subunit methyltransferase H	0.371429	0.0880631	77.7778	0.3375	0.0856957	88.8889	M
SXYL_01711		UPF0747 protein	2.52857	0.243277	100	2.43333	0.0942809	85.7143	S
SXYL_01717		Putative glycosyl transferase	1.81429	0.284999	87.5	2.175	0.356195	100	M
SXYL_01718		Putative membrane protein	3.55	0.15	100	3.15	0.05	100	S
SXYL_01719		Putative uncharacterized protein	0.5	0	50	0.5	0	50	S
SXYL_01721		Putative uncharacterized protein	0.5	0	100	0.5	0	100	S
SXYL_01723		Uncharacterized protein	0.42	0.116619	100	0.44	0.135647	100	S
SXYL_01724		Putative bacterial protein export chaperone SecB	_	_	_	2.15	0.217945	80	S
SXYL_01732		Putative membrane protein, phage associated	0.475	0.0829156	66.6667	0.34	0.0489898	83.3333	S
SXYL_01735		Putative phage protein	0.522222	0.0916246	90	0.377778	0.10304	90	S
SXYL_01736		Similar to phage-related protein	0.6	0.0707107	40	0.4625	0.0695971	80	S
SXYL_01737		Uncharacterized protein	0.533333	0.0942809	100	0.4	0.141421	100	S
SXYL_01738		Prophage endopeptidase tail	0.43	0.0640312	100	0.27	0.0458258	100	S
SXYL_01739		Phage tail protein	0.475	0.0433013	66.6667	0.325	0.0433013	66.6667	S
SXYL_01740		Tape measure domain protein	0.533333	0.0471405	100	0.316667	0.106719	100	S
SXYL_01742		Putative phage protein	0.42	0.04	100	0.32	0.0748331	100	S
SXYL_01743		Putative uncharacterized protein	0.3	0	100	0.2	0	100	S
SXYL_01744		Phage major tail protein, phi13 family	0.3	0	100	0.116667	0.0372678	100	S
SXYL_01745		Putative phage-related protein	0.32	0.04	100	0.16	0.0489898	100	S
SXYL_01746		Phage protein, HK97 gp10 family	0.28	0.04	100	0.1	0	100	S
SXYL_01747		Similar to phage-related protein	0.325	0.0433013	100	0.15	0.05	100	S
SXYL_01748		Phage DNA packaging protein	0.275	0.0433013	100	0.175	0.0433013	100	S
SXYL_01749		Phage major capsid protein	0.31	0.03	100	0.13	0.0458258	100	S
SXYL_01750		Phage prohead protease, HK97 family	0.3	0	100	0.116667	0.0372678	100	S
SXYL_01751		Phage portal protein, HK97 family	0.366667	0.0471405	100	0.188889	0.031427	100	S
SXYL_01752		Putative uncharacterized protein	0.466667	0.0471405	100	0.233333	0.0471405	100	S
SXYL_01753		Putative phage terminase large subunit	0.533333	0.0471405	60	0.344444	0.0496904	90	S
SXYL_01754		Phage terminase, small subunit, P27 family	0.5	0	20	0.4	0	100	S
SXYL_01756		Phage transcriptional regulator, RinA family	0.525	0.0433013	80	0.45	0.111803	80	S
SXYL_01757		Putative uncharacterized protein	0.5	0	66.6667	0.3	0.0816497	100	S
SXYL_01758		Putative uncharacterized protein	0.5	0	33.3333	0.233333	0.0471405	100	S
SXYL_01759		Phage transcriptional activator RinB	0.5	0	100	0.2	0	100	S
SXYL_01760		Putative uncharacterized protein	0.5	0	33.3333	0.2	2.77556e-17	100	S
SXYL_01761		Phage protein	0.5	0	100	0.225	0.0433013	100	S
SXYL_01762		Putative uncharacterized protein	0.5	0	100	0.266667	0.0471405	100	S
SXYL_01763		Putative uncharacterized protein	0.5	0	100	0.2	0	100	S
SXYL_01764		Putative uncharacterized protein	0.5	0	100	0.2	0	100	S
SXYL_01765		Uncharacterized phage related protein	0.5	0	100	0.2	2.77556e-17	100	S
SXYL_01766		Phage protein	0.516667	0.0372678	100	0.216667	0.0372678	100	S
SXYL_01767		Phage protein	0.5	0	100	0.233333	0.0471405	100	S
SXYL_01768		Putative uncharacterized protein	0.5	0	100	0.2	0	100	S
SXYL_01769		Putative phage protein	0.5	0	100	0.225	0.0433013	100	S
SXYL_01770		Uncharacterized phage protein	0.4	5.55112e-17	100	0.2	2.77556e-17	100	S
SXYL_01771		Endodeoxyribonuclease RusA	0.5	0	100	0.2	0	100	S
SXYL_01772		Putative uncharacterized protein	0.5	0	66.6667	0.2	0	66.6667	S
SXYL_01773		Uncharacterized phage related protein	0.55	0.05	100	0.2	0	100	S
SXYL_01774		Phage DnaC-like protein	0.5125	0.0330719	100	0.2375	0.0484123	100	S
SXYL_01775		Bacteriophage replication protein, DnaD/DnaB domain	0.566667	0.0471405	100	0.233333	0.0471405	100	C
SXYL_01776		Putative phage protein	0.583333	0.0372678	75	0.225	0.0433013	100	S
SXYL_01777	ssb2	Single-stranded DNA-binding protein	0.566667	0.0471405	85.7143	0.228571	0.0699854	100	S
SXYL_01778		Similar to phage-related protein	0.583333	0.0372678	85.7143	0.242857	0.0494872	100	S
SXYL_01779		Phage-related protein	0.6	0	66.6667	0.2	2.77556e-17	100	S
SXYL_01780		Uncharacterized protein	0.5	0	100	0.2	2.77556e-17	100	S
SXYL_01781		Uncharacterized protein	0.6	0	100	0.3	0	100	S
SXYL_01783		Phage antirepressor protein	0.614286	0.0349927	77.7778	0.2625	0.0484123	88.8889	S
SXYL_01785		Phage repressor-like protein	0.366667	0.0471405	100	0.333333	0.0471405	100	K
SXYL_01786		Uncharacterized protein	0.314286	0.0349927	100	0.3	0	100	R
SXYL_01787		Uncharacterized protein	0.228571	0.0451754	100	0.2	2.77556e-17	100	S
SXYL_01788		Phage integrase	0.47	0.0781025	100	0.41	0.07	100	L
SXYL_01795	sdhC	Succinate dehydrogenase cytochrome b558 subunit	0.3625	0.0695971	88.8889	0.3625	0.0695971	88.8889	C
SXYL_01803	pheT	Phenylalanine--tRNA ligase beta subunit	0.35	0.05	100	0.51	0.0538516	100	J
SXYL_01809		UPF0348 protein	2.31	0.164012	100	2.26	0.293939	100	S
SXYL_01814		Putative glycerophosphoryl diester phosphodiesterase	2.39	0.175784	100	2.56	0.241661	100	C
SXYL_01817		Putative excinuclease ATPase subunit	3.27	0.841487	100	3.29	0.889326	100	R
SXYL_01821	pyc	Pyruvate carboxylase	0.45	0.05	80	0.325	0.0661438	80	C
SXYL_01824		Uncharacterized protein	0.425	0.0433013	100	0.566667	0.0942809	75	S
SXYL_01828		Inositol monophosphatase family protein	2.125	0.129904	100	1.82857	0.211891	87.5	R
SXYL_01831	mntH	Divalent metal cation transporter MntH	2.24	0.494368	100	2.57	0.61327	100	F
SXYL_01835	potB	Spermidine/putrescine ABC transporter, inner membrane subunit	0.616667	0.121335	66.6667	0.488889	0.136987	100	E
SXYL_01836	potA	Spermidine/putrescine import ATP-binding protein PotA	0.377778	0.041574	100	0.288889	0.031427	100	E
SXYL_01837		Putative transcriptional regulator	0.36	0.0489898	83.3333	0.26	0.0489898	83.3333	K
SXYL_01849	cydB	Cytochrome bd-type quinol oxidase subunit 2	2.93333	0.758654	90	2.78889	0.384258	90	H
SXYL_01850	cydA	Cytochrome d ubiquinol oxidase, subunit I	3.75	0.377492	100	3.02	0.334066	100	H
SXYL_01851		Glutaredoxin	3.05	0.25	100	4.15	0.65	100	S
SXYL_01854		Putative uncharacterized protein	2.62	0.487442	83.3333	2.84	0.733757	83.3333	S
SXYL_01857		Putative uncharacterized protein	2.8	0	100	2.5	0	100	S
SXYL_01858		Membrane protein	2.58571	0.12454	100	1.98571	0.112486	100	S
SXYL_01859		ABC-type cobalt transport system ATPase component	2.37	0.340735	100	1.9	0.15	80	R
SXYL_01861	purD	Phosphoribosylamine--glycine ligase	2.06	0.28	50	_	_	_	F
SXYL_01862	purH	Bifunctional purine biosynthesis protein purH	2.72222	0.239341	90	_	_	_	S
SXYL_01863	purN	Phosphoribosylglycinamide formyltransferase	2.97143	0.190595	100	_	_	_	F
SXYL_01864	purM	Phosphoribosylformylglycinamidine cyclo-ligase	4.18889	0.790843	90	2.5	0	10	F
SXYL_01865	purF	Amidophosphoribosyltransferase	5.57778	1.05807	90	2.54286	0.489481	70	F
SXYL_01866	purL	Phosphoribosylformylglycinamidine synthase 2	6.6	1.07355	80	3.25	0.585235	80	F
SXYL_01867	purQ	Phosphoribosylformylglycinamidine synthase 1	11.1143	1.79318	87.5	5.22857	0.986646	87.5	F
SXYL_01869	purC	Phosphoribosylaminoimidazole-succinocarboxamide synthase	15.5375	2.5367	100	8.0375	1.01111	100	F
SXYL_01870	purK	N5-carboxyaminoimidazole ribonucleotide synthase	19.13	2.41373	100	10.8	1.48054	100	F
SXYL_01871	purE	N5-carboxyaminoimidazole ribonucleotide mutase	19.28	2.23285	100	12.06	1.12889	100	F
SXYL_01878	qoxD	Probable quinol oxidase subunit 4	0.433333	0.0471405	100	_	_	_	C
SXYL_01879		Inosine-uridine preferring nucleoside hydrolase	0.21	0.03	100	0.22	0.0979796	100	R
SXYL_01888		Putative aminotransferase	0.377778	0.113312	100	0.444444	0.149897	100	E
SXYL_01889		MarR-family transcriptional regulator	0.333333	0.0471405	60	0.366667	0.0942809	60	K
SXYL_01895		Acetyltransferase, GNAT family	0.342857	0.0494872	100	0.257143	0.0728431	100	K
SXYL_01898		Uncharacterized protein	0.28	0.04	100	0.3	0.0632456	100	S
SXYL_01899		Putative uncharacterized protein	0.3	0	100	0.5	0	100	S
SXYL_01906		Putative uncharacterized protein	_	_	_	2.35	0.25	100	S
SXYL_01907		Putative membrane protein	_	_	_	2.51667	0.157233	85.7143	R
SXYL_01908		5-nucleotidase family protein	1.875	0.281736	88.8889	2.17778	0.418404	100	R
SXYL_01909		Putative cation transport protein	0.355556	0.0496904	90	0.5	0.0816497	90	R
SXYL_01910		Serine protease HtrA-like	0.333333	0.0666667	90	0.322222	0.10304	90	O
SXYL_01911		TerC family membrane protein	2.73333	0.298142	90	2.84444	0.326976	90	M
SXYL_01914	murE	UDP-N-acetylmuramoyl-L-alanyl-D-glutamate--L-lysine ligase	2.46	0.142829	100	1.74444	0.134256	90	M
SXYL_01915	ugtP	Processive diacylglycerol beta-glucosyltransferase	2.52222	0.423682	100	2.21111	0.292288	100	R
SXYL_01916	ltaA	Probable glycolipid permease LtaA	2.01111	0.237788	90	1.77778	0.257241	90	M
SXYL_01920		Putative permease	0.29	0.03	100	0.54	0.0489898	100	M
SXYL_01921	fabI	Enoyl-[acyl-carrier-protein] reductase [NADPH]	0.2375	0.0484123	100	0.3	0.05	100	I
SXYL_01922		Na+/H+ antiporter protein	0.32	0.04	100	0.4	5.55112e-17	100	C
SXYL_01923		Divalent cation transporter MgtE	0.39	0.03	100	0.34	0.0489898	100	P
SXYL_01924	rluA	Pseudouridine synthase	0.544444	0.0496904	90	0.39	0.03	100	J
SXYL_01925	nadK	NAD kinase	0.488889	0.0566558	90	0.46	0.0663325	100	G
SXYL_01926		Putative uncharacterized protein	0.383333	0.0372678	100	0.333333	0.0471405	100	S
SXYL_01927		UPF0738 protein	0.325	0.0433013	100	0.3	0	100	S
SXYL_01929		Globin family protein	2.76667	0.498888	75	2.53333	0.20548	75	R
SXYL_01930		UPF0413 protein	3.11111	0.292288	100	2.2	0.141421	88.8889	S
SXYL_01933	mecA	Adapter protein MecA	1.55	0.15	57.1429	2.18571	0.356285	100	M
SXYL_01936	oppA	Oligopeptide ABC transporter, periplasmic oligopeptide-binding protein OppA	_	_	_	0.35	0.0921954	100	M
SXYL_01937	oppF	Oligopeptide transport system ATP-binding protein OppF	0.6	0	50	0.2	2.77556e-17	90	E
SXYL_01938	oppD	Oligopeptide transport system ATP-binding protein OppD	0.528571	0.0451754	70	0.21	0.03	100	R
SXYL_01939	oppC	Oligopeptide ABC transporter, permease protein	0.49	0.07	100	0.19	0.03	100	E
SXYL_01940	oppB	Oligopeptide transport system permease protein OppB	0.366667	0.0471405	100	0.166667	0.0471405	100	E
SXYL_01943	fabF	3-oxoacyl-[acyl-carrier-protein] synthase 2	0.37	0.0640312	100	0.56	0.08	100	I
SXYL_01945		Putative membrane protein	0.35	0.05	100	0.5	0	100	S
SXYL_01946	clpB	Chaperone protein ClpB	0.29	0.03	100	0.23	0.0458258	100	O
SXYL_01947		Acyltransferase	0.177778	0.122726	90	0.166667	0.124722	90	M
SXYL_01952		Fumarylacetoacetate hydrolase family protein	3.03333	0.355903	90	2.95	0.61441	80	R
SXYL_01955	addB	ATP-dependent helicase/deoxyribonuclease subunit B	0.7	0	50	0.4	0.0774597	100	L
SXYL_01958		Putative membrane protein	2.06	0.185472	100	_	_	_	S
SXYL_01961	argG	Argininosuccinate synthase	3.01667	0.254406	60	6.88889	0.94686	90	E
SXYL_01962	argH	Argininosuccinate lyase	3	0.353553	80	5.33333	1.4476	90	E
SXYL_01964	gluD1	Glutamate dehydrogenase	1.95714	0.167819	77.7778	2.1	0.256348	77.7778	R
SXYL_01965	rocD2	Ornithine aminotransferase 2	2.4	0.33665	90	1.875	0.253722	80	K
SXYL_01968		Putative peptidyl-prolyl cis-trans isomerase	0.433333	0.0745356	100	0.65	0.05	66.6667	R
SXYL_01970	mnhA1	Na(+)/H(+) antiporter subunit A1	0.333333	0.0471405	90	0.3	0	90	C
SXYL_01971	mnhB1	Na(+)/H(+) antiporter subunit B1	0.425	0.0433013	80	0.25	0.05	80	P
SXYL_01972	mnhC1	Na(+)/H(+) antiporter subunit C1	0.4	0	100	0.3	0	100	P
SXYL_01973	mnhD1	Na(+)/H(+) antiporter subunit D1	0.3125	0.0330719	80	0.2625	0.0484123	80	C
SXYL_01974	mnhE1	Na(+)/H(+) antiporter subunit E1	0.3	0	100	0.3	0	100	P
SXYL_01975	mnhF1	Na(+)/H(+) antiporter subunit F1	0.3	0	100	0.325	0.0433013	100	P
SXYL_01976	mnhG1	Na(+)/H(+) antiporter subunit G1	0.36	0.12	100	0.36	0.12	100	P
SXYL_01977		Uncharacterized protein	0.475	0.108972	80	0.4125	0.145237	80	S
SXYL_01978		Uncharacterized protein	2.63333	0.11547	90	2.275	0.178536	40	M
SXYL_01980	ampA	Cytosol aminopeptidase	0.4	5.55112e-17	100	0.45	0.05	80	E
SXYL_01987	dltD	D-alanyl-lipoteichoic acid biosynthesis protein DltD	0.1	1.38778e-17	87.5	0.1	1.38778e-17	87.5	M
SXYL_01988	dltC	D-alanine--poly(phosphoribitol) ligase subunit 2	0.1	1.38778e-17	100	0.1	1.38778e-17	100	I
SXYL_01989	dltB	D-alanyl transfer protein DltB	0.1	1.38778e-17	90	0.1	1.38778e-17	90	M
SXYL_01990	dltA	D-alanine--poly(phosphoribitol) ligase subunit 1	0.1	1.38778e-17	100	0.1	1.38778e-17	100	Q
SXYL_01991		Putative uncharacterized protein	0.1	0	100	0.1	0	100	S
SXYL_01995		Uncharacterized protein	1.8	0.122474	100	2	0.158114	100	S
SXYL_01997	lipA	Lipoyl synthase	2.2	0.479583	80	2	0.35051	70	H
SXYL_02001		Probable nitronate monooxygenase	7.7	1.24097	100	5.65	0.960469	100	R
SXYL_02002		Uncharacterized protein	7.52857	1.68838	87.5	5.17143	0.903508	87.5	R
SXYL_02006		NifU homolog involved in Fe-S cluster formation	0.6	0	40	0.425	0.0433013	80	R
SXYL_02012		Putative membrane protein	0.5	0	100	_	_	_	S
SXYL_02013		Lipoprotein	_	_	_	2.48333	0.167498	100	R
SXYL_02016		Putative thioredoxin	2.925	0.108972	100	3.225	0.216506	100	O
SXYL_02017		Toprim domain protein	3.275	0.163936	100	2.475	0.178536	100	R
SXYL_02023		Organic hydroperoxide resistance protein-like 1	14.88	4.4517	83.3333	12.84	3.85984	83.3333	R
SXYL_02028		Uncharacterized protein	2.55	0.25	66.6667	2.96667	0.618241	100	S
SXYL_02029		Uncharacterized protein	2.33333	0.20548	100	2.9	0.648074	100	S
SXYL_02030		Putative membrane protein	3.53333	0.684755	100	4.06667	0.124722	100	S
SXYL_02031		Uncharacterized protein	8.63333	2.56168	100	8.23333	2.44313	100	S
SXYL_02032		Putative membrane protein	2.96667	0.20548	100	3.56667	0.478423	100	S
SXYL_02033		Uncharacterized protein	2.23333	0.449691	100	2.26667	0.402768	100	S
SXYL_02038		Putative uncharacterized protein	8.6	0	50	6.8	0	50	S
SXYL_02039		Putative uncharacterized protein	1.7	0	100	2.3	0	100	S
SXYL_02040		Putative acetyltransferase	4.78333	1.27465	100	5.36667	1.2161	100	K
SXYL_02041		Putative glyoxalase	5.6	0.632456	100	4.85	0.855862	100	R
SXYL_02042		Putative uncharacterized protein	2.36667	0.329983	100	2.36667	0.188562	100	S
SXYL_02043		Putative uncharacterized protein	4.3	0	100	4.1	0	100	S
SXYL_02044		Putative lysophospholipase	10.65	2.2951	88.8889	8.5125	1.31381	88.8889	R
SXYL_02046		Uncharacterized protein	3.3	0.1	100	3.05	0.05	100	S
SXYL_02049		Uncharacterized protein	0.5	0	100	_	_	_	S
SXYL_02052		Truncated glyoxalase	4.2	0.8	100	4.5	0.8	100	R
SXYL_02054		Uncharacterized protein	1.8	0	25	2	0.254951	100	S
SXYL_02055		Truncated putative hydrolase	1.4	0.0816497	75	2.075	0.303109	100	R
SXYL_02056		Truncated putative hydrolase	1.83333	0.0471405	100	2.63333	0.169967	100	R
SXYL_02057		Putative uncharacterized protein	1.7	0	100	2.4	0.2	100	S
SXYL_02058		DinB family protein	1.9	0.158114	66.6667	2.56667	0.442217	100	R
SXYL_02059		Uncharacterized protein	0.266667	0.0745356	85.7143	0.283333	0.106719	85.7143	S
SXYL_02060		Putative uncharacterized protein	0.5	0	100	0.6	0	100	S
SXYL_02061	smpB	SsrA-binding protein	2.06	0.205913	100	1.975	0.311247	80	O
SXYL_02062	rnr	Ribonuclease R	2.74444	0.389048	90	2.07778	0.198762	90	L
SXYL_02063		Putative carboxylesterase	3.13	0.275862	100	2.41	0.432319	100	I
SXYL_02067	gpmI	2,3-bisphosphoglycerate-independent phosphoglycerate mutase	0.425	0.0661438	80	0.344444	0.0496904	90	G
SXYL_02068	tpiA	Triosephosphate isomerase	_	_	_	0.3375	0.0484123	88.8889	G
SXYL_02069	pgk	Phosphoglycerate kinase	0.5	0	22.2222	0.3	0	77.7778	G
SXYL_02071	gapR	Glycolytic operon regulator	3.57143	0.291373	70	3.42857	0.231234	70	K
SXYL_02072		Putative uncharacterized protein	2.53333	0.0471405	100	2.36667	0.0942809	100	S
SXYL_02073		Transpeptidase-like protein	2.075	0.334477	80	1.8	0.158114	80	R
SXYL_02074		Uncharacterized protein	2.2	0.412311	100	1.94	0.135647	83.3333	S
SXYL_02075		Putative uncharacterized protein	0.4	0	100	0.35	0.05	100	S
SXYL_02088	uvrA	UvrABC system protein A	2.28	0.472864	100	2.12	0.227156	100	L
SXYL_02089	uvrB	UvrABC system protein B	3.8125	0.728762	88.8889	2.75	0.519615	88.8889	L
SXYL_02093	prfB	Truncated peptide chain release factor 2	2.06667	0.235702	90	2.14444	0.240883	90	J
SXYL_02094		Truncated peptide chain release factor 2	2.6	0	100	2.3	0	100	J
SXYL_02095	secA	Preprotein translocase subunit secA	2	0.169967	90	2.25556	0.291018	90	U
SXYL_02096		Uncharacterized protein	0.5	0	85.7143	_	_	_	R
SXYL_02103		Uncharacterized membrane protein	0.6	0	60	0.5	0	90	M
SXYL_02108		Uncharacterized protein	2.2625	0.157619	100	2.25	0.206155	100	P
SXYL_02113	sstD	Lipoprotein SstD	0.216667	0.0372678	75	0.366667	0.110554	75	P
SXYL_02114	sstC	Iron compound ABC transporter, ATP-binding protein SstC	0.377778	0.041574	90	0.444444	0.0496904	90	P
SXYL_02115	sstB	Iron compound ABC transporter, permease protein SstB	0.41	0.03	100	0.52	0.06	100	P
SXYL_02116	sstA	Iron compound ABC transporter, permease protein SstA	0.433333	0.0471405	90	0.54	0.0489898	50	P
SXYL_02122		Putative di-tripeptide permease	0.3	5.55112e-17	100	0.4	0.0447214	100	R
SXYL_02123		Putative di-tripepride permease	0.522222	0.0628539	100	0.5	0.1	88.8889	R
SXYL_02124		Putative lipid kinase	1.82	0.172047	55.5556	2.23333	0.390157	66.6667	R
SXYL_02126	hisC2	Histidinol-phosphate aminotransferase	2.19	0.398623	100	2.43	0.340735	100	E
SXYL_02127		Glycine/betaine/choline ABC transporter periplasmic protein	2.36667	0.149071	100	2	0.176383	100	R
SXYL_02128		Glycine/betaine/choline ABC transporter ATPase	2.05556	0.262937	100	1.7625	0.131696	88.8889	R
SXYL_02143		Uncharacterized membrane protein	8.23333	1.05304	100	7.2	0.668331	100	S
SXYL_02144		Putative glucosyl transferase	5.2125	0.967519	80	5.3875	1.23535	80	M
SXYL_02147	nagA	N-acetylglucosamine-6-phosphate deacetylase	0.48	0.06	100	0.45	0.05	100	G
SXYL_02148	fruA	PTS system fructose-specific EIIABC component	0.111111	0.031427	90	0.3	0.0707107	80	G
SXYL_02149	fruK	Tagatose-6-phosphate kinase	0.12	0.04	100	0.37	0.0640312	100	G
SXYL_02150		Transcription repressor of fructose operon	0.166667	0.0471405	75	0.45	0.05	75	K
SXYL_02151		Cys-tRNA(Pro)/Cys-tRNA(Cys) deacylase	0.533333	0.0471405	60	0.466667	0.0942809	60	R
SXYL_02153		Uncharacterized protein	4.075	0.637868	88.8889	3.7125	0.721868	88.8889	S
SXYL_02165		ABC transporter ATP-binding protein	2.04444	0.194999	100	1.74444	0.254345	100	R
SXYL_02167		Uncharacterized protein	3.7	0.663325	87.5	2.78571	0.508298	87.5	S
SXYL_02168		UPF0178 protein	2.31667	0.134371	100	1.75	0.0763763	100	S
SXYL_02169		Lysine decarboxylase family protein	2.23333	0.406885	85.7143	2.075	0.396074	57.1429	R
SXYL_02170		Putative LysE type translocator	2.1375	0.307967	100	1.6875	0.22044	100	R
SXYL_02171		Putative aminotransferase	2.14444	0.411261	100	1.81111	0.363454	100	K
SXYL_02172		Putative acetyltransferase	1.63333	0.0471405	37.5	2	0.191485	75	K
SXYL_02174		Putative uncharacterized protein	0.5	0	100	0.6	0	100	S
SXYL_02177		Putative permease of the major facilitator superfamily	0.5	0.0471405	90	0.683333	0.0687184	60	R
SXYL_02179		Major facilitator superfamily permease	0.357143	0.0728431	70	0.285714	0.112486	70	R
SXYL_02180		LysR-family transcriptional regulator	0.58	0.0748331	100	0.43	0.0640312	100	E
SXYL_02182		Putative methionine synthase II	0.457143	0.104978	77.7778	0.377778	0.113312	100	R
SXYL_02186		AraC family transcriptional regulator	3.575	0.613901	88.8889	3.7125	0.697204	88.8889	K
SXYL_02187		Membrane protein	3.3375	0.655625	100	3.325	0.476314	100	S
SXYL_02188		Secretory antigen SsaA-like protein	27.8778	5.63694	100	36.1444	8.01043	100	R
SXYL_02189		Inorganic phosphate transporter	1.46667	0.0942809	30	2.31	0.359026	100	R
SXYL_02190		Uncharacterized protein	1.63333	0.0471405	42.8571	2.55714	0.225877	100	S
SXYL_02198	dhaM	Dihydroxyacetone kinase, M subunit	3.75	0.111803	80	2.375	0.286138	80	S
SXYL_02199	dhaL	Dihydroxyacetone kinase, L subunit	3.63333	0.179505	85.7143	2.65	0.170783	85.7143	R
SXYL_02200	dhaK	Dihydroxyacetone kinase,K subunit	3.1	0.507937	100	2.44	0.346987	100	G
SXYL_02205		Putative nucleoside transporter	0.288889	0.031427	90	0.422222	0.0785674	90	R
SXYL_02207	pbp4	Penicillin binding protein 4	2.05	0.0957427	66.6667	2.03333	0.0471405	66.6667	M
SXYL_02208	tagD	Glycerol-3-phosphate cytidylyltransferase	1.4	0	20	2.075	0.129904	80	M
SXYL_02209	tagX	Teichoic acid biosynthesis protein X, putative	2.17778	0.168508	100	1.64444	0.106574	100	R
SXYL_02215	sirR	Iron-dependent repressor	0.466667	0.0471405	85.7143	0.56	0.0489898	71.4286	P
SXYL_02216	sitA	ABC metal ion transport system ATP-binding protein	0.325	0.0433013	88.8889	0.3125	0.0330719	88.8889	R
SXYL_02217	sitB	Iron/manganese/zinc ABC transporter permease	0.31	0.03	100	0.26	0.0489898	100	R
SXYL_02218	sitC	ABC metal ion transport system extracellular binding protein	0.422222	0.0785674	90	0.37	0.0458258	100	R
SXYL_02220	mnhG2	Na(+)/H(+) antiporter subunit G2	0.316667	0.0372678	100	0.3	0	100	C
SXYL_02221	mnhF2	Na(+)/H(+) antiporter subunit F2	0.3	0	100	0.2	0	100	C
SXYL_02222	mnhE2	Na(+)/H(+) antiporter subunit E2	0.3	0	100	0.2	0	100	C
SXYL_02223	mnhD2	Na(+)/H(+) antiporter subunit D2	0.322222	0.041574	90	0.255556	0.0496904	90	C
SXYL_02224	mnhC2	Na(+)/H(+) antiporter subunit C1	0.325	0.0433013	100	0.325	0.0433013	100	C
SXYL_02225	mnhB2	Na(+)/H(+) antiporter subunit B2	0.4	0.0632456	100	0.22	0.04	100	C
SXYL_02226	mnhA2	Na(+)/H(+) antiporter subunit A2	0.36	0.0489898	100	0.23	0.0458258	100	C
SXYL_02227		Putative phage integrase	0.285714	0.0349927	87.5	0.2	2.77556e-17	87.5	L
SXYL_02228		Uncharacterized protein	0.55	0.05	100	0.45	0.05	100	S
SXYL_02229		Uncharacterized protein	0.4	5.55112e-17	100	0.333333	0.0471405	100	S
SXYL_02230		Uncharacterized protein	0.5	0	100	0.4	0	100	S
SXYL_02231		Membrane protein	0.377778	0.041574	90	0.477778	0.0785674	90	S
SXYL_02233	sarA	Transcriptional regulator SarA	0.28	0.04	100	0.4	0	100	K
SXYL_02234		Putative lipase	5.57	2.28956	100	5.15	2.04267	100	R
SXYL_02235		Uncharacterized protein	0.216667	0.0687184	100	0.316667	0.121335	100	S
SXYL_02236		Uncharacterized protein	0.1	0	66.6667	0.2	0	66.6667	S
SXYL_02245		Putative phosphohydrolase	0.666667	0.0471405	66.6667	0.4375	0.0484123	88.8889	R
SXYL_02246		Acetyltransferase B	0.575	0.0433013	80	0.48	0.04	100	K
SXYL_02247		NAD(P)H-dependent oxidoreductase	2.14	0.287054	71.4286	1.75	0.111803	57.1429	S
SXYL_02248		Aldo keto reductase family protein	4.16	0.573062	100	3.19	0.553986	100	R
SXYL_02249		UPF0741 protein	0.542857	0.0494872	70	0.32	0.04	100	S
SXYL_02250		Xylose isomerase	3.71	1.2243	100	3.29	0.758222	100	S
SXYL_02251		Gfo/Idh/MocA family oxidoreductase	5.09	1.26131	100	4.37	0.779808	100	R
SXYL_02252		Uncharacterized protein	6.35556	1.13931	100	5.25556	1.4369	100	R
SXYL_02253		Gfo/Idh/MocA family oxidoreductase	6.55	1.56349	100	5.84	1.34477	100	R
SXYL_02255		Phosphotransferase system (PTS) maltose-specific enzyme IICB component	7.82222	1.17736	100	5.73333	0.930949	100	G
SXYL_02264		Amino acid permease	6.54444	1.91085	100	8.33333	2.07525	100	E
SXYL_02269	vraX	Protein vraX	5.35	0.45	100	3.7	0.2	100	T
SXYL_02270		Uncharacterized protein	1.96	0.215407	83.3333	2.5	0.340588	83.3333	S
SXYL_02275	vraA	Putative long chain fatty acid-CoA ligase VraA	0.5	0.11547	90	0.45	0.122474	80	I
SXYL_02276		Malate dehydrogenase	0.125	0.0433013	88.8889	0.1875	0.0599479	88.8889	R
SXYL_02277		Sodium:malate symporter	0.13	0.0458258	100	0.11	0.03	100	R
SXYL_02280		Uncharacterized protein	0.366667	0.0666667	100	0.377778	0.0916246	100	S
SXYL_02290		6-phospho-3-hexuloisomerase	13.6667	1.00277	100	9.3	0.711805	100	R
SXYL_02291		3-hexulose-6-phosphate synthase	17.5143	2.60078	100	12.5143	1.72579	100	R
SXYL_02292	nagB	Glucosamine-6-phosphate deaminase	2.78571	0.352252	100	1.82857	0.0880631	100	G
SXYL_02300	tadA	tRNA-specific adenosine deaminase	0.75	0.05	40	0.5	0.109545	100	R
SXYL_02306		Uncharacterized protein	0.533333	0.0471405	100	0.5	0.0816497	100	S
SXYL_02307	ilvE	branched-chain-amino-acid aminotransferase	0.477778	0.041574	90	0.42	0.0979796	100	E
SXYL_02308		Uncharacterized epimerase/dehydratase	3.5	0.416333	90	2.32222	0.113312	90	R
SXYL_02318		Putative alkylphosphonate uptake protein	0.2	2.77556e-17	100	0.3	0	100	R
SXYL_02323	fnbA	Fibronectin-binding protein A	0.01	0.03	100	0.04	0.0663325	100	M
SXYL_02324	mmuM	Homocysteine S-methyltransferase	0.4	5.55112e-17	66.6667	0.4	0.0707107	88.8889	E
SXYL_02325		Putative amino acid permease	0.34	0.10198	100	0.26	0.0663325	100	E
SXYL_02326	gluD2	Glutamate dehydrogenase	0.342857	0.0494872	70	0.466667	0.0745356	60	R
SXYL_02333		Putative permease of the major facilitator superfamily	0.6	0	60	0.46	0.0663325	100	R
SXYL_02337		D-mannonate oxidoreductase	3.02222	0.198762	100	2.22222	0.204275	100	R
SXYL_02338	uxuA	Mannonate dehydratase	2.93333	0.294392	100	2.06	0.233238	55.5556	R
SXYL_02339	uxaC2	Glucuronate isomerase	2.65556	0.368514	90	1.85556	0.177082	90	R
SXYL_02340		C4-dicarboxylate transport system permease large protein	2.97	0.374299	100	1.85556	0.106574	90	S
SXYL_02341		C4-dicarboxylate transport system permease small protein	2.41667	0.273354	100	1.75	0.0763763	100	R
SXYL_02342		C4-dicarboxylate transport system substrate-binding protein	2.45	0.261725	100	1.75	0.111803	100	S
SXYL_02343		2-keto-3-deoxygluconate kinase	2.04	0.185472	100	1.68571	0.112486	70	G
SXYL_02346		LysR-family transcriptional regulator	2.91	0.113578	100	2.24	0.185472	100	E
SXYL_02347	blaZ	Beta-lactamase	3.31111	0.924295	100	3.92222	1.60747	100	R
SXYL_02348		Uncharacterized protein	109.775	62.5729	57.1429	124.6	63.3107	57.1429	S
SXYL_02349		Putative uncharacterized protein	178.8	0	100	185.1	0	100	S
SXYL_02352		Aldo keto reductase family protein	15.18	8.21752	100	12.21	5.95121	100	R
SXYL_02359		Putative membrane protein	0.5	0	100	0.4	5.55112e-17	100	S
SXYL_02360		3-hydroxybutyrate dehydrogenase	0.533333	0.0471405	100	0.344444	0.0496904	100	R
SXYL_02361		Succinyl-CoA:3-ketoacid-coenzyme A transferase subunit B	0.52	0.04	62.5	0.342857	0.0494872	87.5	C
SXYL_02362		Succinyl-CoA:3-ketoacid-coenzyme A transferase subunit A	0.4625	0.0484123	100	0.3	0	100	C
SXYL_02365		Putative glycosyl transferase	2.1125	0.28477	88.8889	2.45556	0.531478	100	M
SXYL_02366		GNAT family acetyltransferase	2.05	0.111803	66.6667	1.85	0.15	66.6667	K
SXYL_02367		GNAT family acetyltransferase	2.125	0.0829156	100	1.8	0.260768	62.5	K
SXYL_02368		Putative membrane protein	4.2	0.728011	100	2.73333	0.430762	100	S
SXYL_02369		Putative kinase	2.36667	0.54365	100	1.74	0.205913	83.3333	R
SXYL_02377	rpoC	DNA-directed RNA polymerase subunit beta	0.38	0.0748331	100	0.671429	0.0451754	70	K
SXYL_02380	rplL	50S ribosomal protein L7/L12	0.275	0.0433013	100	_	_	_	J
SXYL_02381	rplJ	50S ribosomal protein L10	0.42	0.04	83.3333	_	_	_	J
SXYL_02384	nusG	Transcription termination/antitermination protein NusG	2.18571	0.16413	100	2.34286	0.361967	100	K
SXYL_02385	secE	Protein translocase subunit SecE	2.25	0.05	100	2.5	0	100	U
SXYL_02386	rpmG3	50S ribosomal protein L33 3	2.1	0	100	1.8	0	100	J
SXYL_02387		Putative RNA polymerase sigma factor	2.15	0.125831	85.7143	1.68333	0.177169	85.7143	K
SXYL_02388		Uncharacterized protein	2.84286	0.232115	100	1.94286	0.198977	100	S
SXYL_02389		SpoU rRNA methylase family protein	3.41111	0.237788	100	2.11111	0.307117	100	R
SXYL_02390	mrnC	Mini-ribonuclease 3	3.66	0.531413	100	2.48	0.365513	100	S
SXYL_02391	cysS	Cysteine--tRNA ligase	4	0.392428	100	2.93	0.228254	100	J
SXYL_02392	cysE	Serine acetyltransferase	5.7	0.4	100	4.41429	0.511101	100	E
SXYL_02393	gltX	Glutamate--tRNA ligase	3.74	0.508331	100	4.1	0.426615	100	J
SXYL_02399	ctsR	Transcriptional regulator CtsR	_	_	_	0.5	0.0632456	100	K
SXYL_02400	nupC	Pyrimidine nucleoside transport protein	0.39	0.0538516	100	0.5	0.0666667	90	F
SXYL_02401	pdxT	Glutamine amidotransferase subunit PdxT	0.58	0.0748331	83.3333	0.5	0.109545	83.3333	H
SXYL_02417	cysK	Cysteine synthase	2.74444	0.356249	90	4.22	0.95163	100	E
SXYL_02418	hslO	33 kDa chaperonin	2.46	0.269072	100	2.19	0.197231	100	O
SXYL_02421	tilS	tRNA(Ile)-lysidine synthase	0.471429	0.0451754	70	0.475	0.0661438	80	R
SXYL_02426		Putative polysaccharide biosynthesis protein	0.642857	0.0728431	70	0.5	0.0632456	100	G
SXYL_02429	rplY	50S ribosomal protein L25	0.428571	0.103016	87.5	0.65	0.05	25	J
SXYL_02430	prs	Ribose-phosphate pyrophosphokinase	2.35556	0.305909	90	2.35556	0.32356	90	F
SXYL_02431	glmU	Bifunctional protein glmU	1.94444	0.283279	100	2.05556	0.368514	100	R
SXYL_02432		Putative uncharacterized protein	2.6	0	100	2.3	0	100	S
SXYL_02433	spoVG	Putative septation protein SpoVG	4.275	0.88706	80	4.775	0.83179	80	D
SXYL_02434		Putative translation initiation inhibitor	6.225	0.376663	100	4.35	0.522015	100	L
SXYL_02439	rnmV	Ribonuclease M5	0.514286	0.0638877	100	0.457143	0.0494872	100	R
SXYL_02440		Putative deoxyribonuclease	0.471429	0.0699854	70	0.571429	0.0451754	70	L
SXYL_02442	rsmI	Ribosomal RNA small subunit methyltransferase I	0.5	0	90	0.411111	0.031427	90	K
SXYL_02443		UPF0213 protein	0.533333	0.0471405	100	0.433333	0.0471405	100	S
SXYL_02444		Putative methyltransferase	0.488889	0.031427	100	0.333333	0.0471405	100	S
SXYL_02445		Initiation-control protein yabA	0.533333	0.0471405	100	0.466667	0.0471405	100	S
SXYL_02446		Putative signal peptidase	0.522222	0.0628539	90	0.44	0.0489898	100	S
SXYL_02447	holB	Probable DNA polymerase III delta prime subunit	0.388889	0.031427	100	0.355556	0.0496904	100	L
SXYL_02455		Transcriptional regulator, GntR family	0.488889	0.031427	100	0.455556	0.0684935	100	K
SXYL_02456		Putative glycosyl hydrolase	0.344444	0.0496904	90	0.31	0.07	100	G
SXYL_02457	treP	PTS system, trehalose-specific IIBC component	0.21	0.03	100	0.21	0.03	100	G
SXYL_02460	gltB	Glutamate synthase large subunit	_	_	_	0.4	5.55112e-17	70	E
SXYL_02461	gltC	Transcription activator of glutamate synthase operon	0.57	0.0458258	100	0.37	0.0458258	100	K
SXYL_02463		Uncharacterized protein	_	_	_	0.4	0.0471405	100	S
SXYL_02464		Ammonia permease	_	_	_	0.322222	0.041574	90	P
SXYL_02469	ilvD2	Dihydroxy-acid dehydratase	3.04444	0.262937	100	3	0.210819	100	E
SXYL_02471		Truncated lipase	0.44	0.0489898	100	0.36	0.0489898	100	R
SXYL_02472		Truncated lipase GehM	0.425	0.0433013	80	0.377778	0.041574	90	R
SXYL_02473		Sodium-dependent transporter	0.4	0.0534522	87.5	0.5	0	62.5	R
SXYL_02474	brnQ1	Branched-chain amino acid transport system II carrier protein	0.3	0.0447214	100	0.6	0	20	E
SXYL_02480		Short-chain dehydrogenase	3.76	0.693109	100	3.04	0.436348	100	R
SXYL_02481		Uncharacterized protein	3.55	0.377492	100	3.6	0.324037	100	S
SXYL_02482		Transcriptional regulator, MerR family	2.66667	0.169967	75	2.6	0.0816497	75	K
SXYL_02483		Putative carboxylesterase	1.96	0.128062	100	2.07778	0.273974	90	I
SXYL_02502	murE2	UDP-N-acetylmuramoylalanyl-D-glutamate--2,6-diaminopimelate ligase 2	3.1625	0.87169	88.8889	3.21429	0.603392	77.7778	M
SXYL_02503		Uncharacterized protein	11.325	6.32035	88.8889	8.1	3.20858	88.8889	S
SXYL_02504	crb	Putative carboxypeptidase	2.25	0.644851	100	2.31667	0.643989	100	R
SXYL_02505	katA	Catalase A	0.225	0.147902	88.8889	0.125	0.0661438	88.8889	P
SXYL_02506		Uncharacterized protein	0.18	0.116619	100	0.12	0.04	100	S
SXYL_02507	allB	Putative allantoinase	0.68	0.0748331	50	0.5	0.11547	90	F
SXYL_02514		Cold shock protein	0.3	0	100	_	_	_	K
SXYL_02525		Uncharacterized protein	0.46	0.0489898	100	0.53	0.0640312	100	S
SXYL_02526		Sodium:dicarboxylate symporter	1.48	0.04	50	2.07778	0.224983	90	R
SXYL_02531		Uncharacterized protein	15.38	2.75056	83.3333	8.3	0.874071	83.3333	S
SXYL_02532	nrlA	NADPH-dependent oxidoreductase	18.9333	1.86428	100	13.0889	1.51029	100	R
SXYL_02533	katC	Catalase C	20.8333	3.45543	90	12.9111	1.90988	90	P
SXYL_02534	ahpC	Alkyl hydroperoxide reductase subunit C	0.325	0.0433013	100	0.25	0.05	100	O
SXYL_02535	ahpF	Alkyl hydroperoxide reductase subunit F	0.27	0.0458258	100	0.3	0.0447214	100	O
SXYL_02541		Membrane protein	0.2	0.0447214	100	0.17	0.0640312	100	S
SXYL_02543		Membrane transporter	0.666667	0.0471405	100	0.466667	0.0471405	100	R
SXYL_02545		Uncharacterized protein	0.4	0	50	0.3	0	100	S
SXYL_02546		Uncharacterized protein	_	_	_	0.36	0.0489898	100	S
SXYL_02548		Putative pyridine nucleotide-disulphide oxidoreductase protein	2.15	0.269258	80	2.01429	0.229463	70	R
SXYL_02549		Transcriptional regulator	2.26	0.135647	100	1.6	0.1	40	S
SXYL_02558		LysR-family transcriptional regulator	0.388889	0.0737028	90	0.37	0.0781025	100	K
SXYL_02559		Uncharacterized protein	0.375	0.0829156	80	0.275	0.0829156	80	S
SXYL_02560		Putative extracellular amidase	0.188889	0.0566558	100	0.133333	0.0666667	100	R
SXYL_02561		Putative uncharacterized protein	2.95	0.35	100	2.5	0.4	100	S
SXYL_02563	rpsR	30S ribosomal protein S18	0.433333	0.188562	100	_	_	_	J
SXYL_02567		Uncharacterized protein	7.875	1.63993	80	6.85	1.28938	80	R
SXYL_02568	ssb3	Single-stranded DNA-binding protein	0.314286	0.0638877	100	0.6	0	14.2857	L
SXYL_02569	rpsF	30S ribosomal protein S6	0.3	0	100	0.6	0	50	J
SXYL_02576		NADH dehydrogenase subunit 5	2.32	0.26	100	1.6	0	20	C
SXYL_02581		Putative xylose isomerase	3.575	0.272718	100	4.35	0.374166	100	R
SXYL_02582		6-phosphogluconate dehydrogenase	2.91111	0.422807	100	4.15556	0.565904	100	G
SXYL_02585		Membrane protein insertase, YidC/Oxa1 family	0.583333	0.0687184	75	0.471429	0.0699854	87.5	M
SXYL_02587	thiC	Phosphomethylpyrimidine synthase	2.13333	0.24037	90	1.84286	0.0728431	70	H
SXYL_02597		NADP oxidoreductase, coenzyme f420-dependent	2.84444	0.818007	100	2.63333	0.614636	100	R
SXYL_02598		Putative uncharacterized protein	0.5	0.1	100	0.6	0	100	S
SXYL_02599		Uncharacterized protein	0.171429	0.0451754	87.5	0.214286	0.0349927	87.5	S
SXYL_02600		Uncharacterized protein	0.242857	0.0494872	100	0.242857	0.0494872	100	S
SXYL_02604		Uncharacterized protein	0.5	0	100	0.6	0	100	S
SXYL_02605		Putative permease protein	0.111111	0.031427	90	0.111111	0.031427	90	R
SXYL_02606		Putative ABC transporter ATP-binding protein	0.1	1.38778e-17	100	0.0714286	0.0451754	100	R
SXYL_02607		RND family efflux transporter	0.0555556	0.0496904	90	0.0777778	0.041574	90	R
SXYL_02608		C4-dicarboxylate ABC transporter	0.633333	0.0745356	60	0.47	0.0640312	100	M
SXYL_02611		Putative permease of the major facilitator superfamily	0.31	0.03	100	0.28	0.04	100	R
SXYL_02615		Uncharacterized protein	0.4	0.0816497	100	0.483333	0.0687184	100	S
SXYL_02617		Putative permease of the major facilitator superfamily	1.6625	0.121835	80	2.81	0.599083	100	R
SXYL_02622		Membrane protein	0.466667	0.0471405	75	1.6	0	25	M
SXYL_02624		Uncharacterized protein	12.1571	6.24085	100	11.2143	5.50154	100	S
SXYL_02627		Putative methyltransferase	0.3375	0.0484123	100	0.2625	0.0695971	100	S
SXYL_02629		Uncharacterized protein	5.83333	2.4797	100	6.56667	2.92613	100	S
SXYL_02630	cysC	Adenylyl-sulfate kinase	25.0571	10.7129	100	29.9143	9.58517	100	E
SXYL_02631	sat	Sulfate adenylyltransferase	47.8	10.9438	100	47.18	13.8838	100	R
SXYL_02632		Sulfite exporter TauE/SafE family protein	49.5111	13.6697	100	42.9222	11.9325	100	S
SXYL_02633		NAD(P)-binding protein	48.525	15.5519	100	45.3	14.7584	100	R
SXYL_02634		Sirohydrochlorin chelatase	46.8429	13.1441	87.5	45.3571	11.5528	87.5	K
SXYL_02635	cobA	Uroporphyrin-III C-methyltransferase	55.5222	6.45511	100	45.5	10.8244	100	H
SXYL_02636	cysI	Sulfite reductase (NADPH) hemoprotein beta-component	49.22	8.88637	100	43.51	10.8975	100	P
SXYL_02637	cysJ	Sulfite reductase (NADPH) flavoprotein alpha-component	31.98	5.50959	100	32.44	7.68859	100	P
SXYL_02638	cysH	Phosphoadenosine phosphosulfate reductase	19.9667	4.30271	100	18.4556	5.76775	100	E
SXYL_02639	hmpA	Flavohemoprotein	2.5125	0.680877	100	2.475	0.438035	100	R
SXYL_02641		Cystathionine beta-lyase cystathionine gamma-synthase	17.4	3.56034	100	17.78	5.12773	100	R
SXYL_02642		Cystathionine beta-lyase cystathionine gamma-synthase	28.675	7.57294	88.8889	28.35	4.7199	88.8889	R
SXYL_02643		Methylenetetrahydrofolate reductase	79.05	27.8071	100	63.23	22.0814	100	H
SXYL_02644	metE	5-methyltetrahydropteroyltriglutamate--homocysteine methyltransferase	124.067	23.2297	90	115.256	14.8909	90	E
SXYL_02645		Cyclase family protein	112.487	16.6734	88.8889	99.0125	19.0272	88.8889	R
SXYL_02646		Flavodoxin domain-containing protein	4.17778	0.52234	100	4.01111	0.378431	100	P
SXYL_02647		Uncharacterized protein	3.81	0.775177	100	4.26	0.863944	100	S
SXYL_02652		Acetyl-CoA acetyltransferase	4.91	0.867698	100	2.72	0.146969	50	I
SXYL_02653		NAD binding 3-hydroxyacyl-CoA dehydrogenase	4.68	0.689638	100	2.1375	0.121835	80	I
SXYL_02654		Acyl-CoA dehydrogenase	2.76	0.427083	100	1.9	0.119523	70	I
SXYL_02658		Metal cation ABC transporter	3.7625	0.580813	100	4.6375	0.628366	100	R
SXYL_02659	mtsC	Metal ion ABC transporter, permease protein	4.4	0.20548	90	4.74444	0.648265	90	R
SXYL_02660		Metal ABC transporter ATP-binding protein	3.4	0.609189	90	3.73333	0.708676	90	R
SXYL_02665		Dihydrodipicolinate synthase	0.6	0	40	0.477778	0.0628539	90	E
SXYL_02679		Putative amino acid transporter	0.4125	0.0599479	80	0.725	0.0433013	40	E
SXYL_02682		Uncharacterized protein	36.2	17.4274	100	32.375	17.0589	100	S
SXYL_02684		Transcriptional regulator	11.8833	3.1746	85.7143	10.5167	2.44773	85.7143	K
SXYL_02687	cstA	Carbon starvation protein CstA	3.05556	1.08229	90	2.9	0.691215	90	G
SXYL_02691	mnmE	tRNA modification GTPase MnmE	2.1125	0.153603	80	2.025	0.315238	80	R
SXYL_02692	rnpA	Ribonuclease P protein component	2	0.0816497	75	2.06667	0.124722	75	J
